# Supplementary material for: 1-Meth­oxy-11H-benzo[b]fluoren-11-one
Source: Acta Crystallogr Sect E Struct Rep Online. 2012 Dec 12;69(Pt 1):o79. doi: 10.1107/S1600536812050076 (PMC3588391; doi:10.1107/S1600536812050076)
Supplement: Supplementary file 1 [file e-69-00o79-sup1.cif]

##############################################################################
#                                                                            #
# This CIF contains the data in a paper accepted for publication in          #
# Acta Crystallographica Section E. It conforms to the requirements of       #
# Notes for Authors for Acta Crystallographica Section E, and has been       #
# peer reviewed under the auspices of the IUCr Commission on Journals.       #
#                                                                            #
# Full details of the Crystallographic Information File format               #
# are given in the paper "The Crystallographic Information File (CIF):       #
# a New Standard Archive File for Crystallography" by S. R. Hall, F. H.      #
# Allen and I. D. Brown [Acta Cryst. (1991), A47, 655-685].                  #
#                                                                            #
# The current version of the core CIF dictionary is obtainable from          #
# ftp://ftp.iucr.org/pub/cif_core.dic.                                       #
#                                                                            #
# Software is freely available for graphical display of the structure(s)     #
# in this CIF. For information consult the CIF software page                 #
# http://www.iucr.org/resources/cif/software.                                #
#                                                                            #
# This file may be used for bona fide research purposes within the           #
# scientific community so long as proper attribution is given to the journal # 
# article from which it was obtained.                                        #
#                                                                            #
##############################################################################
data_I
_audit_creation_method     SHELXL-97
_chemical_name_systematic
;
1-Methoxy-11<i>H</i>-benzo[<i>b</i>]fluoren-11-one
;
_chemical_name_common     ?
_chemical_formula_moiety     'C18 H12 O2'
_chemical_formula_sum     'C18 H12 O2'
_chemical_formula_iupac     'C18 H12 O2'
_chemical_formula_weight     260.28
_chemical_melting_point     ?
_symmetry_cell_setting     monoclinic
_symmetry_space_group_name_H-M     'P 21/c'
_symmetry_space_group_name_Hall     '-P 2ybc'
loop_
    _symmetry_equiv_pos_as_xyz
    'x, y, z'
    '-x, y+1/2, -z+1/2'
    '-x, -y, -z'
    'x, -y-1/2, z-1/2'
_cell_length_a     7.7202(3)
_cell_length_b     9.2462(4)
_cell_length_c     18.0294(8)
_cell_angle_alpha     90.00
_cell_angle_beta     99.935(2)
_cell_angle_gamma     90.00
_cell_volume     1267.68(9)
_cell_formula_units_Z     4
_cell_measurement_reflns_used     6867
_cell_measurement_theta_min     2.6786
_cell_measurement_theta_max     26.3999
_cell_measurement_temperature     299(2)
_exptl_crystal_description     parallelepiped
_exptl_crystal_colour     yellow
_exptl_crystal_size_max     0.50
_exptl_crystal_size_mid     0.47
_exptl_crystal_size_min     0.20
_exptl_crystal_density_diffrn     1.364
_exptl_crystal_density_meas     ?
_exptl_crystal_density_method     'not measured'
_exptl_crystal_F_000     544
_exptl_absorpt_coefficient_mu     0.088
_exptl_absorpt_correction_type     multi-scan
_exptl_absorpt_process_details     '(SADABS; Bruker, 2001)'
_exptl_absorpt_correction_T_min     0.9572
_exptl_absorpt_correction_T_max     0.9826
_exptl_special_details     ?
_diffrn_ambient_temperature     299(2)
_diffrn_radiation_type     MoK\a
_diffrn_radiation_wavelength     0.71073
_diffrn_radiation_monochromator     graphite
_diffrn_measurement_device_type     'Bruker SMART CCD detector'
_diffrn_measurement_method     '\f and \w scans'
_diffrn_detector_area_resol_mean     ?
_diffrn_reflns_number     11580
_diffrn_reflns_av_R_equivalents     0.0419
_diffrn_reflns_av_sigmaI/netI     0.0376
_diffrn_reflns_theta_min     2.29
_diffrn_reflns_theta_max     26.40
_diffrn_reflns_theta_full     26.40
_diffrn_measured_fraction_theta_max     0.983
_diffrn_measured_fraction_theta_full     0.983
_diffrn_reflns_limit_h_min     -9
_diffrn_reflns_limit_h_max     9
_diffrn_reflns_limit_k_min     -11
_diffrn_reflns_limit_k_max     10
_diffrn_reflns_limit_l_min     -22
_diffrn_reflns_limit_l_max     21
_refine_special_details
;
Refinement of <i>F</i>^2^ against ALL reflections. The weighted <i>R</i>-factor
<i>wR</i> and goodness of fit <i>S</i> are based on <i>F</i>^2^, conventional
<i>R</i>-factors <i>R</i> are based on <i>F</i>, with <i>F</i> set to zero for
negative <i>F</i>^2^. The threshold expression of <i>F</i>^2^ >
\s(<i>F</i>^2^) is used only for calculating <i>R</i>-factors(gt) <i>etc</i>.
and is not relevant to the choice of reflections for refinement.
<i>R</i>-factors based on <i>F</i>^2^ are statistically about twice as large
as those based on <i>F</i>, and <i>R</i>- factors based on ALL data will be
even larger.
;
_reflns_number_total     2559
_reflns_number_gt     1881
_reflns_threshold_expression     I>2sigma(I)
_refine_ls_structure_factor_coef     Fsqd
_refine_ls_matrix_type     full
_refine_ls_R_factor_all     0.1138
_refine_ls_R_factor_gt     0.0834
_refine_ls_wR_factor_gt     0.2092
_refine_ls_wR_factor_ref     0.2499
_refine_ls_goodness_of_fit_ref     1.105
_refine_ls_restrained_S_all     1.105
_refine_ls_number_reflns     2559
_refine_ls_number_parameters     183
_refine_ls_number_restraints     0
_refine_ls_hydrogen_treatment     constr
_refine_ls_weighting_scheme     calc
_refine_ls_weighting_details
         'calc w=1/[\s^2^(Fo^2^)+(0.1046P)^2^+1.6820P] where P=(Fo^2^+2Fc^2^)/3'
_atom_sites_solution_hydrogens     geom
_atom_sites_solution_primary     direct
_atom_sites_solution_secondary     difmap
_refine_ls_shift/su_max     0.000
_refine_ls_shift/su_mean     0.000
_refine_diff_density_max     0.493
_refine_diff_density_min     -0.418
_refine_ls_extinction_method     'SHELXL97 (Sheldrick, 2008)'
_refine_ls_extinction_coef     0.041(7)
_refine_ls_extinction_expression
                                    Fc^*^=kFc[1+0.001xFc^2^\l^3^/sin(2\q)]^-1/4^
loop_
    _atom_type_symbol
    _atom_type_description
    _atom_type_scat_dispersion_real
    _atom_type_scat_dispersion_imag
    _atom_type_scat_source
    C C 0.0033 0.0016 'International Tables Vol C Tables 4.2.6.8 and 6.1.1.4'
    H H 0.0000 0.0000 'International Tables Vol C Tables 4.2.6.8 and 6.1.1.4'
    O O 0.0106 0.0060 'International Tables Vol C Tables 4.2.6.8 and 6.1.1.4'
_computing_data_collection     'SMART (Bruker, 2005)'
_computing_cell_refinement     'SAINT (Bruker, 2005)'
_computing_data_reduction     'SAINT (Bruker, 2005)'
_computing_structure_solution     'SHELXS97 (Sheldrick, 2008)'
_computing_structure_refinement     'SHELXL97 (Sheldrick, 2008)'
_computing_molecular_graphics     'ORTEP-3 for Windows (Farrugia, 2012)'
_computing_publication_material     'WinGX (Farrugia, 2012)'
loop_
    _atom_site_type_symbol
    _atom_site_label
    _atom_site_fract_x
    _atom_site_fract_y
    _atom_site_fract_z
    _atom_site_U_iso_or_equiv
    _atom_site_adp_type
    _atom_site_calc_flag
    _atom_site_refinement_flags
    _atom_site_occupancy
    _atom_site_symmetry_multiplicity
    _atom_site_disorder_assembly
    _atom_site_disorder_group
    O O1 1.2838(3) 0.3051(3) 0.92283(15) 0.0675(8) Uani d . 1 1 . .
    O O2 1.3420(3) 0.0972(3) 1.04942(14) 0.0571(7) Uani d . 1 1 . .
    C C1 1.0841(4) 0.2264(3) 1.00540(17) 0.0428(7) Uani d . 1 1 . .
    C C2 1.1419(4) 0.3058(4) 0.94252(18) 0.0464(8) Uani d . 1 1 . .
    C C3 0.9836(4) 0.3911(3) 0.90635(17) 0.0439(7) Uani d . 1 1 . .
    C C4 0.9640(4) 0.4820(4) 0.84656(18) 0.0490(8) Uani d . 1 1 . .
    H H4 1.0571 0.4978 0.8209 0.059 Uiso calc R 1 1 . .
    C C5 0.8006(4) 0.5531(3) 0.82323(17) 0.0461(8) Uani d . 1 1 . .
    C C6 0.7726(5) 0.6517(4) 0.7623(2) 0.0579(9) Uani d . 1 1 . .
    H H6 0.8634 0.6712 0.7360 0.069 Uiso calc R 1 1 . .
    C C7 0.6147(6) 0.7183(4) 0.7419(2) 0.0683(11) Uani d . 1 1 . .
    H H7 0.5990 0.7835 0.7020 0.082 Uiso calc R 1 1 . .
    C C8 0.4773(6) 0.6901(4) 0.7796(2) 0.0694(11) Uani d . 1 1 . .
    H H8 0.3696 0.7359 0.7646 0.083 Uiso calc R 1 1 . .
    C C9 0.4978(5) 0.5959(4) 0.8385(2) 0.0578(9) Uani d . 1 1 . .
    H H9 0.4038 0.5780 0.8633 0.069 Uiso calc R 1 1 . .
    C C10 0.6602(4) 0.5249(3) 0.86266(19) 0.0475(8) Uani d . 1 1 . .
    C C11 0.6857(4) 0.4280(3) 0.92502(19) 0.0473(8) Uani d . 1 1 . .
    H H11 0.5937 0.4089 0.9508 0.057 Uiso calc R 1 1 . .
    C C12 0.8438(4) 0.3637(3) 0.94670(17) 0.0401(7) Uani d . 1 1 . .
    C C13 0.9079(4) 0.2608(3) 1.00807(17) 0.0420(7) Uani d . 1 1 . .
    C C14 0.8220(4) 0.2001(4) 1.0611(2) 0.0522(8) Uani d . 1 1 . .
    H H14 0.7052 0.2224 1.0625 0.063 Uiso calc R 1 1 . .
    C C15 0.9155(5) 0.1040(4) 1.1126(2) 0.0589(9) Uani d . 1 1 . .
    H H15 0.8600 0.0626 1.1493 0.071 Uiso calc R 1 1 . .
    C C16 1.0877(5) 0.0687(4) 1.1106(2) 0.0544(9) Uani d . 1 1 . .
    H H16 1.1465 0.0040 1.1458 0.065 Uiso calc R 1 1 . .
    C C17 1.1749(4) 0.1289(4) 1.05646(18) 0.0471(8) Uani d . 1 1 . .
    C C18 1.4337(5) -0.0107(4) 1.0985(2) 0.0627(10) Uani d . 1 1 . .
    H H18A 1.4545 0.0248 1.1493 0.094 Uiso calc R 1 1 . .
    H H18B 1.5440 -0.0321 1.0832 0.094 Uiso calc R 1 1 . .
    H H18C 1.3638 -0.0971 1.0958 0.094 Uiso calc R 1 1 . .
loop_
    _atom_site_aniso_label
    _atom_site_aniso_U_11
    _atom_site_aniso_U_22
    _atom_site_aniso_U_33
    _atom_site_aniso_U_12
    _atom_site_aniso_U_13
    _atom_site_aniso_U_23
    O1 0.0431(14) 0.087(2) 0.0777(18) 0.0056(12) 0.0246(12) 0.0121(15)
    O2 0.0438(13) 0.0598(16) 0.0666(16) 0.0075(11) 0.0062(11) 0.0054(12)
    C1 0.0410(16) 0.0411(16) 0.0463(16) -0.0028(13) 0.0079(12) -0.0059(13)
    C2 0.0366(16) 0.0548(19) 0.0490(17) -0.0035(13) 0.0105(13) -0.0041(14)
    C3 0.0381(16) 0.0436(17) 0.0502(17) -0.0034(12) 0.0086(12) -0.0051(13)
    C4 0.0439(17) 0.053(2) 0.0506(18) -0.0039(14) 0.0105(13) -0.0026(14)
    C5 0.0506(18) 0.0394(17) 0.0468(17) -0.0019(13) 0.0040(13) -0.0069(13)
    C6 0.069(2) 0.051(2) 0.0510(19) 0.0002(17) 0.0046(16) -0.0012(15)
    C7 0.085(3) 0.054(2) 0.060(2) 0.012(2) -0.003(2) -0.0058(18)
    C8 0.070(3) 0.057(2) 0.073(2) 0.0191(19) -0.009(2) -0.0058(19)
    C9 0.0480(19) 0.056(2) 0.067(2) 0.0071(16) 0.0021(16) -0.0088(17)
    C10 0.0422(17) 0.0401(17) 0.0579(18) 0.0022(13) 0.0023(13) -0.0100(14)
    C11 0.0393(16) 0.0428(18) 0.0606(19) -0.0022(13) 0.0105(13) -0.0071(14)
    C12 0.0355(15) 0.0377(16) 0.0478(16) -0.0042(12) 0.0095(12) -0.0070(12)
    C13 0.0426(16) 0.0360(16) 0.0486(16) -0.0038(12) 0.0113(12) -0.0073(12)
    C14 0.0449(18) 0.055(2) 0.0601(19) -0.0025(14) 0.0189(14) -0.0008(16)
    C15 0.065(2) 0.058(2) 0.058(2) -0.0087(17) 0.0212(17) 0.0047(17)
    C16 0.058(2) 0.052(2) 0.0530(19) -0.0010(16) 0.0095(15) 0.0011(15)
    C17 0.0447(17) 0.0449(18) 0.0511(17) -0.0018(13) 0.0064(13) -0.0043(14)
    C18 0.053(2) 0.056(2) 0.074(2) 0.0063(16) -0.0035(17) 0.0071(18)
_geom_special_details
;
All e.s.d.'s (except the e.s.d. in the dihedral angle between two l.s. planes)
are estimated using the full covariance matrix. The cell e.s.d.'s are taken
into account individually in the estimation of e.s.d.'s in distances, angles
and torsion angles; correlations between e.s.d.'s in cell parameters are only
used when they are defined by crystal symmetry. An approximate (isotropic)
treatment of cell e.s.d.'s is used for estimating e.s.d.'s involving l.s.
planes.
;
loop_
    _geom_bond_atom_site_label_1
    _geom_bond_atom_site_label_2
    _geom_bond_site_symmetry_2
    _geom_bond_distance
    _geom_bond_publ_flag
    O1 C2 . 1.208(4) ?
    O2 C17 . 1.350(4) ?
    O2 C18 . 1.436(4) ?
    C1 C17 . 1.389(5) ?
    C1 C13 . 1.406(4) ?
    C1 C2 . 1.483(4) ?
    C2 C3 . 1.505(4) ?
    C3 C4 . 1.355(5) ?
    C3 C12 . 1.424(4) ?
    C4 C5 . 1.421(5) ?
    C4 H4 . 0.9300 ?
    C5 C6 . 1.415(5) ?
    C5 C10 . 1.419(5) ?
    C6 C7 . 1.359(5) ?
    C6 H6 . 0.9300 ?
    C7 C8 . 1.379(6) ?
    C7 H7 . 0.9300 ?
    C8 C9 . 1.363(6) ?
    C8 H8 . 0.9300 ?
    C9 C10 . 1.416(5) ?
    C9 H9 . 0.9300 ?
    C10 C11 . 1.425(5) ?
    C11 C12 . 1.354(4) ?
    C11 H11 . 0.9300 ?
    C12 C13 . 1.478(4) ?
    C13 C14 . 1.374(4) ?
    C14 C15 . 1.394(5) ?
    C14 H14 . 0.9300 ?
    C15 C16 . 1.375(5) ?
    C15 H15 . 0.9300 ?
    C16 C17 . 1.394(5) ?
    C16 H16 . 0.9300 ?
    C18 H18A . 0.9600 ?
    C18 H18B . 0.9600 ?
    C18 H18C . 0.9600 ?
loop_
    _geom_angle_atom_site_label_1
    _geom_angle_atom_site_label_2
    _geom_angle_atom_site_label_3
    _geom_angle_site_symmetry_1
    _geom_angle_site_symmetry_3
    _geom_angle
    _geom_angle_publ_flag
    C17 O2 C18 . . 118.0(3) ?
    C17 C1 C13 . . 120.3(3) ?
    C17 C1 C2 . . 130.1(3) ?
    C13 C1 C2 . . 109.5(3) ?
    O1 C2 C1 . . 129.0(3) ?
    O1 C2 C3 . . 125.8(3) ?
    C1 C2 C3 . . 105.2(3) ?
    C4 C3 C12 . . 121.8(3) ?
    C4 C3 C2 . . 129.8(3) ?
    C12 C3 C2 . . 108.4(3) ?
    C3 C4 C5 . . 119.6(3) ?
    C3 C4 H4 . . 120.2 ?
    C5 C4 H4 . . 120.2 ?
    C6 C5 C10 . . 118.7(3) ?
    C6 C5 C4 . . 122.4(3) ?
    C10 C5 C4 . . 118.9(3) ?
    C7 C6 C5 . . 120.8(4) ?
    C7 C6 H6 . . 119.6 ?
    C5 C6 H6 . . 119.6 ?
    C6 C7 C8 . . 120.8(4) ?
    C6 C7 H7 . . 119.6 ?
    C8 C7 H7 . . 119.6 ?
    C9 C8 C7 . . 120.6(4) ?
    C9 C8 H8 . . 119.7 ?
    C7 C8 H8 . . 119.7 ?
    C8 C9 C10 . . 120.9(4) ?
    C8 C9 H9 . . 119.5 ?
    C10 C9 H9 . . 119.5 ?
    C9 C10 C5 . . 118.2(3) ?
    C9 C10 C11 . . 121.9(3) ?
    C5 C10 C11 . . 119.8(3) ?
    C12 C11 C10 . . 119.9(3) ?
    C12 C11 H11 . . 120.0 ?
    C10 C11 H11 . . 120.0 ?
    C11 C12 C3 . . 120.0(3) ?
    C11 C12 C13 . . 131.9(3) ?
    C3 C12 C13 . . 108.2(3) ?
    C14 C13 C1 . . 121.2(3) ?
    C14 C13 C12 . . 130.1(3) ?
    C1 C13 C12 . . 108.7(3) ?
    C13 C14 C15 . . 117.9(3) ?
    C13 C14 H14 . . 121.1 ?
    C15 C14 H14 . . 121.1 ?
    C16 C15 C14 . . 121.8(3) ?
    C16 C15 H15 . . 119.1 ?
    C14 C15 H15 . . 119.1 ?
    C15 C16 C17 . . 120.6(3) ?
    C15 C16 H16 . . 119.7 ?
    C17 C16 H16 . . 119.7 ?
    O2 C17 C1 . . 117.4(3) ?
    O2 C17 C16 . . 124.3(3) ?
    C1 C17 C16 . . 118.3(3) ?
    O2 C18 H18A . . 109.5 ?
    O2 C18 H18B . . 109.5 ?
    H18A C18 H18B . . 109.5 ?
    O2 C18 H18C . . 109.5 ?
    H18A C18 H18C . . 109.5 ?
    H18B C18 H18C . . 109.5 ?
loop_
    _geom_torsion_atom_site_label_1
    _geom_torsion_atom_site_label_2
    _geom_torsion_atom_site_label_3
    _geom_torsion_atom_site_label_4
    _geom_torsion_site_symmetry_1
    _geom_torsion_site_symmetry_2
    _geom_torsion_site_symmetry_3
    _geom_torsion_site_symmetry_4
    _geom_torsion
    _geom_torsion_publ_flag
    C17 C1 C2 O1 . . . . -1.7(6) ?
    C13 C1 C2 O1 . . . . 179.4(3) ?
    C17 C1 C2 C3 . . . . 178.3(3) ?
    C13 C1 C2 C3 . . . . -0.6(3) ?
    O1 C2 C3 C4 . . . . 0.0(6) ?
    C1 C2 C3 C4 . . . . 180.0(3) ?
    O1 C2 C3 C12 . . . . -179.3(3) ?
    C1 C2 C3 C12 . . . . 0.7(3) ?
    C12 C3 C4 C5 . . . . 0.3(5) ?
    C2 C3 C4 C5 . . . . -178.9(3) ?
    C3 C4 C5 C6 . . . . 178.6(3) ?
    C3 C4 C5 C10 . . . . -1.1(5) ?
    C10 C5 C6 C7 . . . . 0.0(5) ?
    C4 C5 C6 C7 . . . . -179.6(3) ?
    C5 C6 C7 C8 . . . . -0.7(6) ?
    C6 C7 C8 C9 . . . . 0.6(6) ?
    C7 C8 C9 C10 . . . . 0.1(6) ?
    C8 C9 C10 C5 . . . . -0.7(5) ?
    C8 C9 C10 C11 . . . . 178.8(3) ?
    C6 C5 C10 C9 . . . . 0.7(4) ?
    C4 C5 C10 C9 . . . . -179.7(3) ?
    C6 C5 C10 C11 . . . . -178.9(3) ?
    C4 C5 C10 C11 . . . . 0.7(4) ?
    C9 C10 C11 C12 . . . . -179.2(3) ?
    C5 C10 C11 C12 . . . . 0.3(5) ?
    C10 C11 C12 C3 . . . . -1.1(5) ?
    C10 C11 C12 C13 . . . . 179.8(3) ?
    C4 C3 C12 C11 . . . . 0.8(5) ?
    C2 C3 C12 C11 . . . . -179.9(3) ?
    C4 C3 C12 C13 . . . . -179.9(3) ?
    C2 C3 C12 C13 . . . . -0.6(3) ?
    C17 C1 C13 C14 . . . . 0.4(5) ?
    C2 C1 C13 C14 . . . . 179.4(3) ?
    C17 C1 C13 C12 . . . . -178.7(3) ?
    C2 C1 C13 C12 . . . . 0.2(3) ?
    C11 C12 C13 C14 . . . . 0.4(6) ?
    C3 C12 C13 C14 . . . . -178.8(3) ?
    C11 C12 C13 C1 . . . . 179.4(3) ?
    C3 C12 C13 C1 . . . . 0.2(3) ?
    C1 C13 C14 C15 . . . . 0.5(5) ?
    C12 C13 C14 C15 . . . . 179.4(3) ?
    C13 C14 C15 C16 . . . . -0.7(5) ?
    C14 C15 C16 C17 . . . . 0.1(6) ?
    C18 O2 C17 C1 . . . . -175.9(3) ?
    C18 O2 C17 C16 . . . . 3.1(5) ?
    C13 C1 C17 O2 . . . . 178.0(3) ?
    C2 C1 C17 O2 . . . . -0.7(5) ?
    C13 C1 C17 C16 . . . . -1.0(5) ?
    C2 C1 C17 C16 . . . . -179.7(3) ?
    C15 C16 C17 O2 . . . . -178.2(3) ?
    C15 C16 C17 C1 . . . . 0.8(5) ?
loop_
    _geom_hbond_atom_site_label_D
    _geom_hbond_atom_site_label_H
    _geom_hbond_atom_site_label_A
    _geom_hbond_site_symmetry_A
    _geom_hbond_distance_DH
    _geom_hbond_distance_HA
    _geom_hbond_distance_DA
    _geom_hbond_angle_DHA
    C7 H7 O1 2_756 0.93 2.57 3.299(5) 135
    C11 H11 O1 1_455 0.93 2.55 3.298(4) 138
data_global
_journal_date_recd_electronic     2012-10-05
_journal_date_accepted     2012-12-07
_journal_name_full     'Acta Crystallographica, Section E'
_journal_year     2013
_journal_volume     69
_journal_issue      1
_journal_page_first     o79
_journal_page_last     o79
_journal_paper_category     QO
_journal_paper_doi     10.1107/S1600536812050076
_journal_coeditor_code     XU5629
_publ_contact_author_name     'Professor Kew-Yu Chen'
_publ_contact_author_address
;
Department of Chemical Engineering, Feng Chia University,
40724 Taichung, Taiwan
;
_publ_contact_author_email     kyuchen@fcu.edu.tw
_publ_contact_author_fax     '886-4-24510890'
_publ_contact_author_phone     '886-4-24517250x3683'
_publ_section_title
;
1-Methoxy-11<i>H</i>-benzo[<i>b</i>]fluoren-11-one
;
loop_
    _publ_author_name
    _publ_author_address
    'Sin-Kai Fang'
;
Department of Chemical Engineering, Feng Chia University,
40724 Taichung, Taiwan
;
    'Che-Wei Chang'
;
Department of Chemical Engineering, Feng Chia University,
40724 Taichung, Taiwan
;
    'Hsing-Yang Tsai'
;
Department of Chemical Engineering, Feng Chia University,
40724 Taichung, Taiwan
;
    'Ming-Hui Luo'
;
Department of Chemical Engineering, Feng Chia University,
40724 Taichung, Taiwan
;
    'Kew-Yu Chen'
;
Department of Chemical Engineering, Feng Chia University,
40724 Taichung, Taiwan
;
