# Supplementary material for: 1-Meth­oxy-11H-benzo[b]fluoren-11-one
Source: Acta Crystallogr Sect E Struct Rep Online. 2012 Dec 12;69(Pt 1):o79. doi: 10.1107/S1600536812050076 (PMC3588391; doi:10.1107/S1600536812050076)
Supplement: Supplementary file 2 [file e-69-00o79-Isup2.hkl]

# 
# h,k,l, Fc-squared, Fo-squared, sigma(Fo-squared) and status flag 
# 
data_I
_shelx_title ' omhi in P2(1)/c' 
_shelx_refln_list_code          4 
_shelx_F_calc_maximum      164.58 
_exptl_crystal_F_000       544.00 
_reflns_d_resolution_high  0.7992 
 
loop_ 
 _symmetry_equiv_pos_as_xyz 
 'x, y, z' 
 '-x, y+1/2, -z+1/2' 
 '-x, -y, -z' 
 'x, -y-1/2, z-1/2' 
 
_cell_length_a     7.7202 
_cell_length_b     9.2462 
_cell_length_c    18.0294 
_cell_angle_alpha  90.000 
_cell_angle_beta   99.935 
_cell_angle_gamma  90.000 
 
_shelx_F_squared_multiplier     1.000 
 
loop_ 
 _refln_index_h 
 _refln_index_k 
 _refln_index_l 
 _refln_F_squared_calc 
 _refln_F_squared_meas 
 _refln_F_squared_sigma 
 _refln_observed_status 
   1   0   0     1543.19     1629.93    113.51 o 
   2   0   0        3.63        2.97      0.45 o 
   3   0   0      113.80       99.10      5.05 o 
   4   0   0      462.40      559.28     22.54 o 
   5   0   0      282.08      324.73     13.17 o 
   6   0   0      341.28      327.16     13.42 o 
   7   0   0       22.63       19.29      2.10 o 
   9   0   0        1.00       -1.92      1.92 o 
   1   1   0     3048.18     3021.82    117.29 o 
   2   1   0      466.14      432.70      9.45 o 
   3   1   0      313.67      289.87      7.89 o 
   4   1   0       70.88       83.03      2.81 o 
   5   1   0       21.31       16.54      1.23 o 
   7   1   0       47.92       65.48      3.48 o 
   8   1   0        0.12       -0.63      1.73 o 
   9   1   0        0.01       -1.38      1.38 o 
   0   2   0        1.87        1.38      0.21 o 
   1   2   0      350.10      341.08      9.47 o 
   2   2   0      577.05      533.72     13.42 o 
   3   2   0      881.85      877.50     20.49 o 
   4   2   0       78.86       86.29      3.11 o 
   5   2   0      111.65      119.51      4.25 o 
   6   2   0       98.69       92.60      4.24 o 
   7   2   0       17.20       48.10      7.51 o 
   8   2   0       30.26       29.09      3.39 o 
   9   2   0       39.93       46.50      3.45 o 
   1   3   0       51.81       44.20      2.63 o 
   2   3   0       58.86       52.22      1.48 o 
   3   3   0      178.44      203.69      5.20 o 
   4   3   0      130.45      119.98      3.51 o 
   5   3   0      120.30      108.77      4.88 o 
   6   3   0       58.77       50.74      2.19 o 
   7   3   0        3.18       17.88      3.63 o 
   8   3   0      131.54      136.49      8.57 o 
   9   3   0        6.32        7.08      1.65 o 
   1   4   0       37.27       43.73      2.00 o 
   2   4   0      242.65      242.43      6.22 o 
   3   4   0      125.75      129.83      3.39 o 
   4   4   0       54.09       53.96      1.64 o 
   5   4   0       24.00       21.76      1.34 o 
   6   4   0      262.06      248.70      7.38 o 
   7   4   0        5.84        4.81      1.73 o 
   8   4   0       14.67       16.36      4.28 o 
   2   5   0        6.32        4.31      0.68 o 
   3   5   0       76.74       89.05      2.49 o 
   4   5   0        3.51        4.72      0.51 o 
   5   5   0       30.28       36.16      2.21 o 
   6   5   0        3.45        1.92      0.49 o 
   7   5   0        0.08        0.87      0.73 o 
   8   5   0        4.82        2.51      1.04 o 
   0   6   0      178.94      158.17      5.95 o 
   1   6   0       44.11       46.64      2.36 o 
   2   6   0       61.17       58.00      1.85 o 
   3   6   0      159.83      156.24      4.19 o 
   4   6   0       41.68       48.81      2.10 o 
   5   6   0      152.97      150.19      5.32 o 
   6   6   0        3.12        3.64      0.68 o 
   7   6   0       96.79      120.16      4.38 o 
   8   6   0        0.35        5.96      2.59 o 
   1   7   0       86.23       81.41      2.47 o 
   2   7   0      108.41       96.84      4.14 o 
   3   7   0        0.90       -1.04      1.04 o 
   4   7   0       35.48       29.58      2.26 o 
   5   7   0        0.00       -0.93      0.93 o 
   6   7   0        4.66        5.07      0.95 o 
   7   7   0        9.49        8.22      1.36 o 
   0   8   0        7.30        3.15      0.99 o 
   1   8   0       67.36       55.33      2.56 o 
   2   8   0       88.39      110.37      5.59 o 
   3   8   0        7.29        5.41      1.18 o 
   4   8   0        9.67       19.93      2.46 o 
   5   8   0       19.22       16.32      3.63 o 
   6   8   0        1.67        1.39      1.33 o 
   1   9   0        0.56       -0.76      0.76 o 
   2   9   0       27.14       31.53      2.57 o 
   3   9   0       48.36       68.21      3.48 o 
   4   9   0        6.20       19.08      3.37 o 
   5   9   0        0.11       -1.55      1.81 o 
   1  10   0       27.18       39.91      5.18 o 
   2  10   0       58.40      131.15      8.94 o 
   3  10   0        7.81       25.39      4.66 o 
   4  10   0        4.06       23.83      4.66 o 
   1  11   0        3.75       29.79      5.44 o 
   2  11   0       28.68       48.78      4.21 o 
  -9   1   1        0.40       -0.10      1.63 o 
  -8   1   1       19.11       19.29      4.40 o 
  -7   1   1      156.79      187.41      7.99 o 
  -6   1   1      641.59      642.10     20.12 o 
  -5   1   1        1.71        0.57      0.64 o 
  -4   1   1      932.38      969.10     33.67 o 
  -3   1   1        4.04        7.54      0.63 o 
  -2   1   1       98.55       98.07      2.43 o 
  -1   1   1     1940.73     1841.92     47.81 o 
   0   1   1      133.41       -0.18      0.18 o 
   1   1   1      686.28      611.94     14.42 o 
   2   1   1      502.84      450.89      9.13 o 
   3   1   1      788.72      830.44     25.08 o 
   4   1   1      187.17      196.95      5.08 o 
   5   1   1        1.72        1.59      0.39 o 
   6   1   1        0.01        0.70      0.80 o 
   7   1   1        0.05        3.53      1.33 o 
   8   1   1       10.60        9.13      1.48 o 
   9   1   1        5.34        3.56      1.76 o 
  -9   2   1        3.53        6.99      1.45 o 
  -8   2   1        4.36        3.28      1.48 o 
  -6   2   1        9.13        8.14      1.36 o 
  -5   2   1       36.61       31.19      1.47 o 
  -4   2   1      554.06      524.73     25.20 o 
  -3   2   1       64.36       53.05      1.58 o 
  -2   2   1       10.99        6.07      0.33 o 
  -1   2   1     1376.98     1367.63     37.66 o 
   0   2   1       51.33       50.42      1.51 o 
   1   2   1     6869.82     8065.62    221.67 o 
   2   2   1       68.87       51.69      1.41 o 
   3   2   1     1635.95     1779.65     40.22 o 
   4   2   1       91.85       90.10      2.83 o 
   5   2   1      236.45      224.14      7.65 o 
   6   2   1       40.94       40.75      2.77 o 
   7   2   1      282.09      284.04     19.88 o 
   8   2   1       16.01       17.42      1.65 o 
   9   2   1        0.71        5.62      1.44 o 
  -9   3   1        6.64        8.37      1.60 o 
  -8   3   1       28.23       34.44      3.96 o 
  -7   3   1       48.58       43.69      9.59 o 
  -6   3   1       12.76       13.81      1.20 o 
  -5   3   1       20.86       18.56      1.00 o 
  -4   3   1       43.67       35.57      1.57 o 
  -3   3   1       49.90       51.17      1.50 o 
  -2   3   1      290.55      304.40      7.74 o 
  -1   3   1      212.88      189.25      5.32 o 
   0   3   1      102.13       76.68      2.53 o 
   1   3   1      110.72       85.17      3.35 o 
   2   3   1        0.74       -0.28      0.28 o 
   3   3   1      217.99      245.58      6.90 o 
   4   3   1      288.74      290.87      7.02 o 
   5   3   1      100.19      113.50      3.21 o 
   6   3   1       37.89       41.40      2.03 o 
   7   3   1      413.78      409.41     19.32 o 
   8   3   1       22.91       35.08      3.03 o 
   9   3   1        1.06        0.64      2.05 o 
  -8   4   1       20.49       22.32      3.76 o 
  -7   4   1       74.78       65.50      4.93 o 
  -6   4   1        0.96        4.66      2.07 o 
  -5   4   1        8.29        2.97      0.67 o 
  -4   4   1      123.22      121.81      2.84 o 
  -3   4   1      408.64      418.14     10.62 o 
  -2   4   1      855.37      888.62     22.40 o 
  -1   4   1      895.88      931.58     23.49 o 
   0   4   1      144.53      108.92      3.54 o 
   1   4   1     1242.81     1318.01     33.20 o 
   2   4   1       99.39      100.84      2.70 o 
   3   4   1        2.40        1.34      0.72 o 
   4   4   1       97.10      104.79      3.08 o 
   5   4   1       72.12       69.42      2.44 o 
   6   4   1      106.25       91.72      3.54 o 
   7   4   1       15.39       12.34      1.42 o 
   8   4   1       31.85       39.45      3.53 o 
  -8   5   1        0.21       -1.18      1.18 o 
  -7   5   1        4.68        2.74      0.86 o 
  -6   5   1       70.17       71.62      2.21 o 
  -5   5   1      315.20      310.57      7.60 o 
  -4   5   1       77.13       81.18      2.16 o 
  -3   5   1      182.75      179.46      4.67 o 
  -2   5   1      450.42      493.36     12.54 o 
  -1   5   1       40.90       32.45      1.34 o 
   0   5   1      198.06      202.20      5.27 o 
   1   5   1       15.03        8.27      0.61 o 
   2   5   1       79.29       79.91      2.28 o 
   3   5   1      126.06      129.10      3.44 o 
   4   5   1      179.53      195.18      5.58 o 
   5   5   1        6.81       13.53      1.65 o 
   6   5   1       81.36       63.33      2.38 o 
   7   5   1        9.14        4.50      0.76 o 
   8   5   1        8.43        7.21      1.64 o 
  -8   6   1       61.17       70.76      7.26 o 
  -7   6   1      116.76      124.06      6.87 o 
  -6   6   1        7.19        4.66      0.87 o 
  -5   6   1      361.77      347.78      9.28 o 
  -4   6   1       92.54       84.00      3.17 o 
  -3   6   1      124.78      124.22      3.42 o 
  -2   6   1        8.75        2.16      0.45 o 
  -1   6   1      963.70     1068.21     26.99 o 
   0   6   1      146.18      141.98      3.82 o 
   1   6   1      268.40      280.61      7.24 o 
   2   6   1        9.54        8.30      0.59 o 
   3   6   1      120.17      115.38      3.21 o 
   4   6   1      420.90      402.24     14.13 o 
   5   6   1       56.75       53.76      2.16 o 
   6   6   1       23.72       16.82      1.33 o 
   7   6   1       37.90       43.44      2.35 o 
   8   6   1       42.69       40.17      5.70 o 
  -7   7   1       23.06       15.56      3.89 o 
  -6   7   1        2.40        4.33      0.93 o 
  -5   7   1        9.16        4.46      0.75 o 
  -4   7   1        1.40        0.13      0.92 o 
  -3   7   1        2.21       -1.30      1.30 o 
  -2   7   1       99.51       97.24      3.66 o 
  -1   7   1      163.39      176.60      5.01 o 
   0   7   1        0.90       -0.63      0.63 o 
   1   7   1      128.45      116.86      3.30 o 
   2   7   1        2.50        2.36      0.84 o 
   3   7   1       10.25        4.24      0.99 o 
   4   7   1      110.80      107.93      3.45 o 
   5   7   1        3.06        3.29      0.76 o 
   6   7   1        0.49        0.78      0.99 o 
   7   7   1        8.53        8.07      1.33 o 
  -6   8   1        2.68        1.41      1.07 o 
  -5   8   1        1.06        0.43      1.20 o 
  -4   8   1       88.97       89.11      3.43 o 
  -3   8   1        4.00        2.52      0.75 o 
  -2   8   1        2.00        0.91      1.05 o 
  -1   8   1        0.41       -0.67      0.67 o 
   0   8   1       52.92       37.83      1.87 o 
   1   8   1      101.63       82.82      5.15 o 
   2   8   1      273.04      307.97     10.35 o 
   3   8   1       64.62       67.27      3.23 o 
   4   8   1       53.23       54.54      2.89 o 
   5   8   1        1.33       -0.55      1.41 o 
   6   8   1        0.03       -0.64      1.49 o 
  -5   9   1        3.30        2.59      1.47 o 
  -4   9   1       64.63       82.00      7.00 o 
  -3   9   1       73.05      101.43      7.20 o 
  -2   9   1       24.00       40.13      2.39 o 
  -1   9   1        0.44       -0.88      0.94 o 
   0   9   1       32.49       34.17      3.72 o 
   1   9   1       36.86       44.33      2.75 o 
   2   9   1       35.62       39.48      3.39 o 
   3   9   1       29.25       32.19      2.93 o 
   4   9   1        0.06       -0.39      1.05 o 
   5   9   1        0.14       -0.03      1.36 o 
  -4  10   1       40.49       57.11      7.00 o 
  -3  10   1       48.64       58.58      5.96 o 
  -2  10   1       61.53      133.72     14.78 o 
  -1  10   1        4.61        7.51      2.07 o 
   0  10   1        0.83        7.77      2.33 o 
   1  10   1       32.95       54.24      6.74 o 
   2  10   1      162.59      181.65     25.43 o 
   3  10   1        2.57        1.69      2.07 o 
   0  11   1        0.70       -0.52      2.07 o 
  -9   0   2        0.00       -1.51      1.81 o 
  -8   0   2      116.95      100.64      8.30 o 
  -7   0   2      617.62      674.08     33.31 o 
  -6   0   2      502.97      524.64     21.28 o 
  -5   0   2      794.61      917.76     36.81 o 
  -4   0   2      956.61     1098.65     44.00 o 
  -3   0   2      944.11      973.17     47.59 o 
  -2   0   2     2618.36     2388.36    160.68 o 
  -1   0   2    17440.42    25626.35    975.04 o 
   0   0   2     6946.07       -1.56      3.91 o 
   1   0   2      891.75      813.24     35.50 o 
   2   0   2       58.02       47.59      1.25 o 
   3   0   2       90.90       78.43      3.13 o 
   4   0   2     1561.58     1656.02     63.52 o 
   5   0   2      139.77      130.64      5.21 o 
   6   0   2       75.10       77.70      3.69 o 
   7   0   2       28.10       23.58      4.15 o 
   8   0   2       14.69       14.25      3.11 o 
   9   0   2        0.71       -1.86      1.92 o 
  -9   1   2        1.12       -0.59      1.10 o 
  -8   1   2       10.51       12.90      2.67 o 
  -7   1   2      376.02      411.38     14.60 o 
  -6   1   2      109.61      132.94      4.50 o 
  -5   1   2        0.29        0.04      0.55 o 
  -4   1   2      500.57      557.40     19.42 o 
  -3   1   2      798.20      831.04     28.75 o 
  -2   1   2      457.81      449.33     10.22 o 
  -1   1   2      116.84       91.44      2.22 o 
   0   1   2      298.85      238.26     16.11 o 
   1   1   2      520.96      474.46     11.99 o 
   2   1   2       37.63       28.29      0.75 o 
   3   1   2      565.26      586.70     12.10 o 
   4   1   2       43.07       35.21      1.89 o 
   5   1   2        0.28       -0.31      0.31 o 
   6   1   2       74.36       68.82      2.47 o 
   7   1   2      153.23      139.46      9.69 o 
   8   1   2       13.88       13.03      1.63 o 
   9   1   2        4.83        8.25      1.93 o 
  -9   2   2        3.86        2.32      1.23 o 
  -8   2   2       18.37       17.63      2.59 o 
  -7   2   2      104.94       99.20      5.78 o 
  -6   2   2        8.72        6.30      1.18 o 
  -5   2   2      102.35      101.46      7.52 o 
  -4   2   2      178.83      211.01      7.20 o 
  -3   2   2      749.97      773.77     16.25 o 
  -2   2   2        6.03        4.97      0.42 o 
  -1   2   2       29.68       22.92      0.99 o 
   0   2   2      817.30      845.77     23.32 o 
   1   2   2    23831.30    36678.84   1009.95 o 
   2   2   2      415.66      403.80     11.23 o 
   3   2   2       54.42       58.51      1.79 o 
   4   2   2       10.52        5.31      0.39 o 
   5   2   2       92.26       97.37      3.96 o 
   6   2   2       25.93       28.41      1.67 o 
   7   2   2       77.62       83.95     10.11 o 
   8   2   2        0.84        1.41      1.16 o 
   9   2   2        5.96        5.25      1.57 o 
  -9   3   2        1.43        3.91      1.56 o 
  -8   3   2       16.80       23.92      3.28 o 
  -7   3   2       92.66       80.41      4.86 o 
  -6   3   2       84.46       75.43      2.90 o 
  -5   3   2       26.39       17.56      1.00 o 
  -4   3   2      124.69      132.56      3.06 o 
  -3   3   2      663.42      742.68     17.62 o 
  -2   3   2       36.81       31.54      1.00 o 
  -1   3   2       31.75       28.09      3.11 o 
   0   3   2     1790.27     1879.70     47.25 o 
   1   3   2       39.15       38.13      4.04 o 
   2   3   2      480.81      502.39     13.92 o 
   3   3   2        9.25       19.55      1.38 o 
   4   3   2       66.23       64.57      1.64 o 
   5   3   2      414.53      413.24      9.99 o 
   6   3   2        4.61        1.33      0.72 o 
   7   3   2      131.51      117.75      4.20 o 
   8   3   2        4.49        2.73      1.48 o 
  -9   4   2        0.58        1.30      1.76 o 
  -8   4   2       19.48       27.15      3.47 o 
  -7   4   2       40.60       40.59      2.78 o 
  -6   4   2      285.87      282.07      8.27 o 
  -5   4   2        3.86        1.38      0.71 o 
  -4   4   2      166.55      179.18      4.13 o 
  -3   4   2        0.84       20.47      2.07 o 
  -2   4   2        0.13        1.84      0.35 o 
  -1   4   2        0.07       -0.78      0.78 o 
   0   4   2      125.50      113.56      3.04 o 
   1   4   2      372.08      402.96     10.24 o 
   2   4   2      191.39      192.46      4.97 o 
   3   4   2      611.10      616.26     17.07 o 
   4   4   2       12.95       11.16      0.96 o 
   5   4   2      447.15      448.64     11.98 o 
   6   4   2      250.98      213.58      5.78 o 
   7   4   2        4.57        4.45      0.93 o 
   8   4   2       11.87       24.42      3.30 o 
  -8   5   2        0.29       -1.16      1.16 o 
  -7   5   2        1.39        2.16      0.79 o 
  -6   5   2        0.35        2.19      0.50 o 
  -5   5   2       25.75       19.65      1.73 o 
  -4   5   2       30.02       30.34      1.20 o 
  -3   5   2        0.97        0.48      0.38 o 
  -2   5   2      153.94      160.21      4.21 o 
  -1   5   2      181.36      158.60      4.16 o 
   0   5   2      175.17      192.98      5.02 o 
   1   5   2        9.24        4.33      0.60 o 
   2   5   2       21.40       19.33      1.07 o 
   3   5   2       56.24       49.70      1.76 o 
   4   5   2       13.66       15.69      1.11 o 
   5   5   2        1.16        0.82      0.86 o 
   6   5   2        7.19        2.27      0.54 o 
   7   5   2       17.82       11.36      1.07 o 
   8   5   2        6.15        5.79      2.07 o 
  -8   6   2        6.19        9.33      3.11 o 
  -7   6   2       26.97       30.79      2.17 o 
  -6   6   2       45.13       36.22      3.02 o 
  -5   6   2      126.60      130.89      3.61 o 
  -4   6   2       25.74       12.87      1.15 o 
  -3   6   2       13.90        9.01      0.59 o 
  -2   6   2        7.38        4.80      0.49 o 
  -1   6   2      194.42      230.76      6.01 o 
   0   6   2      331.10      323.03      8.29 o 
   2   6   2       11.79        6.55      0.54 o 
   3   6   2      301.07      292.81      7.58 o 
   4   6   2       32.60       32.48      2.89 o 
   5   6   2        8.32        2.56      0.81 o 
   6   6   2        4.65        3.59      0.72 o 
   7   6   2       41.47       49.70      2.88 o 
  -7   7   2        3.45        3.82      1.33 o 
  -6   7   2       87.27       73.37      3.16 o 
  -5   7   2       12.58        7.32      0.90 o 
  -4   7   2        3.27       -0.63      0.63 o 
  -3   7   2       13.17        4.55      0.66 o 
  -2   7   2       58.62       39.38      3.27 o 
  -1   7   2       26.70       15.20      1.16 o 
   0   7   2       32.44       27.93      1.52 o 
   1   7   2        3.81        0.56      0.56 o 
   2   7   2        0.00       -0.86      0.86 o 
   3   7   2       61.19       53.88      2.43 o 
   4   7   2       25.08       27.09      2.72 o 
   5   7   2      115.62      103.99      6.21 o 
   6   7   2        2.06        2.53      1.01 o 
   7   7   2        1.80        2.62      1.62 o 
  -6   8   2        2.14        2.20      1.04 o 
  -5   8   2        0.05       -1.41      1.41 o 
  -4   8   2       64.05       90.36      4.94 o 
  -3   8   2       26.67       19.61      1.75 o 
  -2   8   2       33.04       27.07      2.21 o 
  -1   8   2       60.90       53.00      2.55 o 
   0   8   2       67.45       50.29      3.56 o 
   1   8   2        5.91        5.43      0.74 o 
   2   8   2       33.44       62.53      4.29 o 
   3   8   2       77.86       95.45      3.56 o 
   4   8   2       27.89       32.23      4.48 o 
   5   8   2        7.37        3.65      1.18 o 
   6   8   2        0.00       -1.12      1.12 o 
  -6   9   2        3.50        1.84      3.37 o 
  -5   9   2        3.99        2.85      1.81 o 
  -4   9   2        1.46       23.57      2.93 o 
  -3   9   2       48.54       59.62      4.98 o 
  -2   9   2       46.94       55.32      4.56 o 
  -1   9   2        9.88        5.98      0.83 o 
   0   9   2        3.70        2.75      0.97 o 
   1   9   2       51.41       45.13      4.02 o 
   2   9   2      109.71      135.33      5.16 o 
   3   9   2        7.88        6.15      1.36 o 
   4   9   2        4.61        1.81      2.07 o 
   5   9   2        0.10       -1.55      2.07 o 
  -4  10   2       12.07       23.58      4.92 o 
  -2  10   2      171.47      242.38     16.09 o 
  -1  10   2       22.73       31.87      4.92 o 
   0  10   2        4.66        6.22      2.33 o 
   1  10   2       38.36       80.86      7.00 o 
   2  10   2        0.14        7.51      2.33 o 
   4  10   2        2.15        2.33      2.33 o 
  -1  11   2       72.21       98.51      8.55 o 
   0  11   2        0.39        2.07      2.07 o 
   1  11   2        1.38        3.37      2.07 o 
  -9   1   3        1.16       -1.05      1.05 o 
  -8   1   3       12.22        9.56      1.19 o 
  -7   1   3      297.61      318.33     10.23 o 
  -6   1   3      212.77      244.10      7.88 o 
  -5   1   3       78.91       71.72      2.57 o 
  -4   1   3        1.66        3.27      0.92 o 
  -3   1   3      177.07      161.69      5.69 o 
  -2   1   3       49.32       37.86      0.81 o 
  -1   1   3       72.57       56.85      1.42 o 
   0   1   3     3751.12     3977.06    111.63 o 
   1   1   3     1302.29     1266.17     34.92 o 
   2   1   3       69.23       59.48      1.43 o 
   3   1   3      118.60      115.32      2.56 o 
   4   1   3      705.16      710.35     14.58 o 
   5   1   3       18.77       18.28      0.91 o 
   6   1   3      227.12      207.23      5.81 o 
   7   1   3       13.26        6.07      1.04 o 
   8   1   3        3.99        2.58      1.43 o 
   9   1   3        4.82        5.53      1.94 o 
  -9   2   3        0.80        3.69      1.14 o 
  -8   2   3        1.38        2.89      1.29 o 
  -7   2   3        4.30        5.33      1.68 o 
  -6   2   3       95.27      101.68      4.05 o 
  -5   2   3       50.87       39.92      1.88 o 
  -4   2   3       57.29       48.66      2.32 o 
  -3   2   3        1.76        1.63      0.26 o 
  -2   2   3     1023.16     1027.67     24.34 o 
  -1   2   3        5.69        4.08      0.23 o 
   0   2   3    27085.58    43704.82   1203.34 o 
   1   2   3     5265.17     6121.64    168.78 o 
   2   2   3      408.66      399.17     11.10 o 
   3   2   3       17.17       10.50      0.66 o 
   4   2   3       20.78       19.83      0.93 o 
   5   2   3      152.41      168.86      4.76 o 
   6   2   3      268.81      265.82      8.87 o 
   7   2   3       27.67       12.78      2.12 o 
   8   2   3       26.20       27.04      2.68 o 
   9   2   3        8.75        6.58      2.16 o 
  -9   3   3        0.74        1.70      1.30 o 
  -8   3   3        0.21        0.94      1.68 o 
  -7   3   3       23.49       20.40      2.55 o 
  -6   3   3        9.94        8.35      1.36 o 
  -5   3   3       54.06       44.66      1.65 o 
  -4   3   3      477.76      512.36     11.53 o 
  -3   3   3     1365.57     1489.22     33.30 o 
  -2   3   3       31.46       29.85      0.97 o 
  -1   3   3       73.42       65.53      1.80 o 
   0   3   3      102.49       95.95      2.55 o 
   1   3   3     2676.87     2977.65     81.95 o 
   2   3   3      278.94      289.94      8.04 o 
   3   3   3       41.07       27.66      1.39 o 
   4   3   3      102.87       95.58      2.26 o 
   5   3   3       20.15       24.64      0.96 o 
   6   3   3       25.85       17.76      1.15 o 
   7   3   3        2.60        3.24      0.72 o 
   8   3   3        0.09       -0.37      0.97 o 
  -9   4   3       29.10       47.25      4.46 o 
  -8   4   3        6.01        8.20      1.99 o 
  -7   4   3      173.50      179.61     27.38 o 
  -6   4   3        6.36       10.36      2.33 o 
  -5   4   3       33.98       31.42      1.23 o 
  -4   4   3       20.23       22.28      0.84 o 
  -3   4   3     1382.30     1521.92     38.28 o 
  -2   4   3      685.57      744.62     18.80 o 
  -1   4   3       13.09        6.95      0.66 o 
   0   4   3      758.32      815.61     20.62 o 
   1   4   3     1355.17     1507.20     37.89 o 
   2   4   3        1.82        1.31      0.45 o 
   3   4   3      166.35      163.19      4.65 o 
   4   4   3      106.71      102.04      2.82 o 
   5   4   3      180.70      175.91      4.42 o 
   6   4   3        0.21        0.46      1.03 o 
   7   4   3        0.09        3.48      1.39 o 
   8   4   3       17.12       18.11      1.80 o 
  -8   5   3       11.38       11.47      3.11 o 
  -7   5   3       43.85       45.85      2.69 o 
  -6   5   3      184.46      174.58      4.85 o 
  -5   5   3       68.45       62.77      2.28 o 
  -4   5   3       11.80        9.91      0.76 o 
  -3   5   3      139.55      162.16      4.24 o 
  -2   5   3       28.46       36.11      1.52 o 
  -1   5   3      696.01      711.06     17.96 o 
   0   5   3       12.13        6.89      0.61 o 
   1   5   3       86.95       88.38      3.85 o 
   2   5   3        8.79        4.41      0.54 o 
   3   5   3        1.19       -0.47      0.47 o 
   4   5   3       22.55       23.07      1.15 o 
   5   5   3       59.19       56.31      1.79 o 
   6   5   3        7.84        6.27      0.56 o 
   7   5   3        3.64        2.53      0.97 o 
   8   5   3       99.46      106.62      5.98 o 
  -8   6   3       25.67       22.03      2.92 o 
  -7   6   3       14.60       22.23      2.99 o 
  -6   6   3       19.28       13.83      1.26 o 
  -5   6   3       99.92       95.00      3.43 o 
  -4   6   3       12.19        5.39      0.67 o 
  -2   6   3        0.01       -0.43      0.43 o 
  -1   6   3       43.41       42.79      1.88 o 
   0   6   3        4.52        0.65      0.50 o 
   1   6   3      100.87       98.98      2.79 o 
   2   6   3       37.26       37.37      2.59 o 
   3   6   3        8.71        6.69      0.84 o 
   4   6   3       29.47       25.73      1.68 o 
   5   6   3       26.00       20.34      1.39 o 
   6   6   3        2.58        1.70      0.63 o 
   7   6   3        6.54        3.81      0.99 o 
  -7   7   3       26.72       28.65      2.51 o 
  -6   7   3        0.23        1.72      1.44 o 
  -5   7   3       12.93        8.24      1.23 o 
  -4   7   3       60.00       57.83      2.01 o 
  -2   7   3        1.66        0.26      0.75 o 
  -1   7   3       22.04       14.51      1.48 o 
   0   7   3        6.47        2.53      0.62 o 
   1   7   3       35.95       34.22      1.64 o 
   2   7   3        8.61        1.50      0.93 o 
   3   7   3      214.87      223.12      7.24 o 
   4   7   3       16.73       17.17      1.59 o 
   5   7   3       16.78       15.43      2.72 o 
   6   7   3        4.16        2.03      1.07 o 
   7   7   3        5.83        4.32      1.28 o 
  -6   8   3        7.47        3.12      1.07 o 
  -5   8   3       42.57       40.42      3.12 o 
  -4   8   3      155.00      198.90     10.90 o 
  -3   8   3        6.54        2.89      0.76 o 
  -2   8   3        0.07       -0.90      0.90 o 
  -1   8   3        3.09        4.40      1.30 o 
   0   8   3      227.69      214.46      9.26 o 
   1   8   3       23.96        8.77      0.91 o 
   2   8   3       38.04       34.92      3.37 o 
   3   8   3      259.19      287.25     10.75 o 
   4   8   3       11.72        7.75      1.28 o 
   5   8   3        7.62        4.66      1.55 o 
   6   8   3        2.63        1.28      1.32 o 
  -6   9   3        0.41        2.59      3.11 o 
  -5   9   3       33.23       43.80      5.18 o 
  -4   9   3        3.07       36.53      4.66 o 
  -3   9   3       20.98       35.31      2.93 o 
  -2   9   3       25.26       28.64      3.03 o 
  -1   9   3        3.05        2.31      0.97 o 
   0   9   3        4.93        3.50      0.91 o 
   1   9   3        0.19        1.90      0.71 o 
   2   9   3      184.26      196.83      9.03 o 
   3   9   3        4.50        2.54      1.15 o 
   4   9   3        5.15        3.56      1.73 o 
   5   9   3        0.29       -0.65      1.47 o 
  -4  10   3        0.93        5.70      2.59 o 
  -3  10   3       68.48       95.66      8.04 o 
  -2  10   3        7.10       76.17      7.00 o 
  -1  10   3        1.58        5.63      3.63 o 
   0  10   3        1.03        3.28      1.81 o 
   1  10   3       83.47       99.55      5.68 o 
   2  10   3       20.39       10.74      1.55 o 
   3  10   3        2.97        2.59      2.07 o 
   4  10   3        1.16        0.78      2.07 o 
  -2  11   3        5.84       64.01      5.96 o 
  -1  11   3        7.92       31.61      5.18 o 
   0  11   3        0.01        0.00      1.36 o 
  -9   0   4        0.17       -1.71      2.07 o 
  -8   0   4        3.61        7.68      1.80 o 
  -7   0   4        1.31       54.66      5.18 o 
  -6   0   4       50.09       34.27      3.50 o 
  -5   0   4      110.56      143.40      6.04 o 
  -4   0   4      209.73      215.57      8.81 o 
  -3   0   4       72.53       66.45      2.94 o 
  -2   0   4     5247.47     5885.05    184.90 o 
  -1   0   4      175.08      156.99      5.08 o 
   0   0   4      776.20      746.16     26.58 o 
   1   0   4       58.53       41.94      1.59 o 
   2   0   4      233.91      230.96      6.18 o 
   3   0   4     2503.46     2783.90     79.79 o 
   4   0   4      245.49      257.12      7.50 o 
   5   0   4      135.83      129.06      5.21 o 
   6   0   4       32.50       24.48      2.47 o 
   7   0   4      133.58      140.46      6.98 o 
   8   0   4       26.46       21.77      4.41 o 
   9   0   4        3.14        4.13      2.24 o 
  -9   1   4        2.07        0.60      1.04 o 
  -8   1   4       35.97       31.58      2.15 o 
  -7   1   4      139.62      144.78      4.94 o 
  -6   1   4      171.74      176.63      5.81 o 
  -5   1   4      194.74      200.17      6.46 o 
  -4   1   4      438.71      519.49     18.09 o 
  -3   1   4       14.59       18.26      0.82 o 
  -2   1   4        2.37        0.62      0.21 o 
  -1   1   4       49.52       44.94      1.09 o 
   0   1   4     1350.80     1305.35     33.23 o 
   1   1   4     1035.25      966.90     26.72 o 
   2   1   4       19.32       16.69      0.53 o 
   3   1   4      195.64      214.71      4.96 o 
   4   1   4      276.57      287.31      6.19 o 
   5   1   4      104.26       99.12      2.89 o 
   6   1   4       30.77       33.00      1.95 o 
   7   1   4      105.28      100.39      4.23 o 
   8   1   4       20.69       18.46      2.25 o 
   9   1   4        2.50        0.59      1.72 o 
  -9   2   4       21.20       35.72      2.63 o 
  -8   2   4       43.66       42.86      3.65 o 
  -7   2   4      106.18       81.34      4.09 o 
  -6   2   4       50.08       76.85      3.74 o 
  -5   2   4        3.37        5.12      0.79 o 
  -4   2   4      586.93      682.55     18.61 o 
  -3   2   4       51.24       51.45      1.39 o 
  -2   2   4     1754.05     1856.65     44.55 o 
  -1   2   4      519.52      462.51     12.81 o 
   0   2   4    15553.92    21598.71    593.33 o 
   1   2   4     1877.26     1940.90     53.43 o 
   2   2   4      847.73      880.55     22.21 o 
   3   2   4       17.09        7.90      0.55 o 
   4   2   4       52.88       48.60      1.26 o 
   5   2   4      119.77      121.58      2.91 o 
   6   2   4      251.81      244.25      8.50 o 
   7   2   4       56.42       42.59      2.25 o 
   8   2   4        0.12        0.70      0.94 o 
  -9   3   4        1.92        5.87      1.41 o 
  -8   3   4        0.40        1.48      1.49 o 
  -7   3   4        9.84        7.03      1.80 o 
  -6   3   4       10.85       15.73      2.36 o 
  -5   3   4      171.20      157.60      5.27 o 
  -4   3   4      278.96      293.78      6.64 o 
  -3   3   4      223.07      221.54      5.31 o 
  -2   3   4       64.89       53.85      1.53 o 
  -1   3   4       18.36       17.76      0.70 o 
   0   3   4      358.33      367.25     10.20 o 
   1   3   4       83.39       84.65      2.53 o 
   2   3   4       12.50       16.12      0.88 o 
   3   3   4       56.09       48.78      1.93 o 
   4   3   4       15.83       16.66      0.79 o 
   5   3   4        1.98        3.08      0.53 o 
   6   3   4       29.03       16.00      1.11 o 
   7   3   4        7.94       11.06      1.12 o 
   8   3   4        7.39        2.80      0.89 o 
  -9   4   4       11.96       29.29      3.61 o 
  -8   4   4        4.41        3.45      1.55 o 
  -7   4   4      249.29      237.27     26.89 o 
  -6   4   4      138.36      128.40      4.01 o 
  -5   4   4        1.10       -0.35      0.49 o 
  -4   4   4       52.42       48.68      1.34 o 
  -3   4   4        1.05       10.80      1.03 o 
  -2   4   4      143.60      153.52      3.99 o 
  -1   4   4      186.84      163.39      4.25 o 
   0   4   4       41.44       47.40      2.55 o 
   1   4   4     2780.63     3263.38     89.89 o 
   2   4   4     1012.04     1096.61     30.30 o 
   3   4   4        2.46       -0.02      0.49 o 
   4   4   4       18.21       24.14      1.15 o 
   5   4   4      502.56      510.74     12.32 o 
   6   4   4        8.46        7.15      0.59 o 
   7   4   4       28.58       31.35      2.06 o 
   8   4   4       39.22       38.47      2.54 o 
  -8   5   4        0.57        3.58      2.10 o 
  -7   5   4        0.00        5.18      1.73 o 
  -6   5   4        3.29        6.41      0.67 o 
  -5   5   4       18.38        9.51      0.65 o 
  -4   5   4        1.02        0.05      0.48 o 
  -3   5   4        2.65        1.75      0.40 o 
  -2   5   4      447.29      490.81     12.43 o 
  -1   5   4      433.84      462.62     11.79 o 
   1   5   4        0.21        0.21      0.60 o 
   2   5   4        0.01       -0.02      0.47 o 
   3   5   4       33.85       34.57      2.63 o 
   4   5   4        7.09        3.44      0.53 o 
   5   5   4        9.05        7.65      0.62 o 
   6   5   4       16.14       12.41      0.89 o 
   7   5   4       29.70       29.58      2.11 o 
   8   5   4       57.78       70.24      3.70 o 
  -8   6   4        1.95        5.52      2.18 o 
  -7   6   4       10.57        8.75      1.14 o 
  -6   6   4        4.51        2.63      0.76 o 
  -5   6   4       28.88       20.00      1.32 o 
  -4   6   4       22.21       10.67      1.12 o 
  -3   6   4       58.50       50.07      1.71 o 
  -2   6   4       52.62       42.89      1.83 o 
  -1   6   4      134.33      141.84      3.82 o 
   0   6   4        2.14       -0.52      0.52 o 
   1   6   4      228.88      241.92      6.30 o 
   2   6   4       84.23       83.88      2.71 o 
   3   6   4      129.10      133.23      4.48 o 
   4   6   4      467.18      480.26     15.05 o 
   5   6   4       14.25       11.86      1.25 o 
   6   6   4        8.80        6.64      0.77 o 
   7   6   4       12.29       10.00      1.12 o 
  -7   7   4       16.41        6.49      1.33 o 
  -6   7   4        3.18        0.93      0.60 o 
  -5   7   4        1.79        2.80      0.88 o 
  -4   7   4      147.64      140.08      4.80 o 
  -3   7   4        5.95       -0.02      0.66 o 
  -2   7   4       48.56       46.45      2.10 o 
  -1   7   4      133.95      129.54      3.95 o 
   0   7   4      169.23      180.21      4.84 o 
   1   7   4        0.05       -0.63      0.63 o 
   2   7   4      215.48      206.52     13.51 o 
   3   7   4        1.22        3.11      1.59 o 
   4   7   4        9.58        4.67      0.80 o 
   5   7   4       23.16       21.03      1.87 o 
   6   7   4        0.00       -0.36      1.07 o 
   7   7   4        1.93        3.31      1.49 o 
  -6   8   4        4.64        5.18      0.99 o 
  -5   8   4      118.50      135.71      9.89 o 
  -4   8   4      253.10      282.61     12.67 o 
  -3   8   4       16.86       15.05      2.13 o 
  -2   8   4       13.35        6.55      1.30 o 
  -1   8   4      345.04      306.33     13.34 o 
   0   8   4        3.42        2.81      0.80 o 
   1   8   4       23.21       18.07      1.74 o 
   2   8   4      223.54      228.72      8.43 o 
   4   8   4       41.57       37.98      3.02 o 
   5   8   4        3.46        0.65      1.15 o 
   6   8   4       21.68       25.59      3.47 o 
  -6   9   4        0.18        0.26      2.07 o 
  -5   9   4       81.84      100.08      7.78 o 
  -4   9   4       54.33       87.05      4.57 o 
  -3   9   4        6.98        6.24      1.33 o 
  -2   9   4        0.53       -0.20      1.18 o 
  -1   9   4        1.90        2.29      1.24 o 
   0   9   4        6.03        5.71      1.22 o 
   1   9   4        8.54        4.49      1.09 o 
   2   9   4       21.30       28.30      3.28 o 
   3   9   4        2.42        0.37      1.55 o 
   4   9   4        0.93       -1.49      1.49 o 
   5   9   4        0.75        1.01      1.55 o 
  -2  10   4       57.38       53.66      5.96 o 
  -1  10   4       32.61       38.14      4.45 o 
   0  10   4       40.83       53.65      5.70 o 
   1  10   4       14.34       23.58      4.66 o 
   3  10   4        0.10       -2.07      2.07 o 
   4  10   4        4.07        2.85      2.33 o 
  -2  11   4       78.87      115.63      9.07 o 
  -1  11   4        0.11        5.47      1.55 o 
   0  11   4        2.03        1.53      1.81 o 
   1  11   4        0.19       -1.36      1.36 o 
   2  11   4        0.14        0.78      2.07 o 
  -9   1   5        9.14        8.90      1.21 o 
  -8   1   5        0.27        0.54      0.99 o 
  -7   1   5      213.13      198.96      7.34 o 
  -6   1   5      402.49      414.98     13.14 o 
  -5   1   5       46.55       49.28      1.99 o 
  -4   1   5      430.49      447.97     15.70 o 
  -3   1   5     1677.58     1907.57     36.81 o 
  -2   1   5      760.49      747.50     17.92 o 
  -1   1   5      532.79      478.57     16.62 o 
   0   1   5     1336.79     1223.88     30.80 o 
   1   1   5      414.14      416.69      9.86 o 
   2   1   5       66.79       49.38      1.17 o 
   3   1   5      674.01      790.49     17.96 o 
   4   1   5       75.53       70.93      1.68 o 
   5   1   5       20.32       19.58      0.81 o 
   6   1   5       11.57        6.82      1.13 o 
   7   1   5        1.86        1.55      0.97 o 
   8   1   5       31.01       25.48      1.78 o 
  -9   2   5       10.57       13.83      2.16 o 
  -8   2   5        4.10        3.12      1.24 o 
  -7   2   5       94.47      102.37      4.84 o 
  -6   2   5     1249.58     1317.01     52.90 o 
  -5   2   5       27.73       25.37      1.89 o 
  -4   2   5      309.61      354.20      7.68 o 
  -3   2   5      249.92      287.59      6.28 o 
  -2   2   5      666.99      674.09     16.19 o 
  -1   2   5       69.48       60.13      1.83 o 
   0   2   5     4703.87     5271.02    145.31 o 
   1   2   5       62.75       53.31      1.55 o 
   2   2   5      810.68      880.09     24.27 o 
   3   2   5        3.46        1.83      0.37 o 
   4   2   5       90.67       94.05      2.18 o 
   5   2   5        4.48        5.24      0.57 o 
   6   2   5      244.35      220.00      6.80 o 
   7   2   5        0.15       -0.80      1.03 o 
   8   2   5       12.22       10.89      1.37 o 
  -9   3   5        2.84        5.46      1.54 o 
  -8   3   5        1.75        1.54      1.41 o 
  -7   3   5        8.00        4.97      3.37 o 
  -6   3   5      400.87      418.64     17.04 o 
  -5   3   5        2.99        2.58      0.53 o 
  -4   3   5       76.22       69.32      1.84 o 
  -3   3   5       75.87       70.55      2.07 o 
  -2   3   5        0.42       -0.55      0.55 o 
  -1   3   5        2.62        0.24      0.31 o 
   0   3   5      229.98      233.54      6.52 o 
   1   3   5      383.81      407.11     11.31 o 
   2   3   5       30.28       31.81      1.22 o 
   3   3   5       17.42       12.01      0.70 o 
   4   3   5        6.11        3.07      0.42 o 
   5   3   5       13.84       18.11      1.22 o 
   6   3   5       40.63       23.73      1.16 o 
   7   3   5       77.43       69.29      2.68 o 
   8   3   5        0.78       -0.20      0.92 o 
  -9   4   5        5.71        5.80      1.71 o 
  -8   4   5        0.05        0.63      1.73 o 
  -7   4   5       81.08      101.20     15.30 o 
  -6   4   5        0.79        2.26      1.36 o 
  -5   4   5        7.37        5.95      0.48 o 
  -4   4   5      133.43      131.77      3.09 o 
  -3   4   5      238.39      278.60      7.11 o 
  -2   4   5      142.81      149.96      3.92 o 
  -1   4   5       91.54       83.68      2.53 o 
   0   4   5      122.93      131.27      3.81 o 
   1   4   5     3911.47     4409.43    121.46 o 
   2   4   5       85.29       99.58      2.99 o 
   3   4   5       86.44       92.26      2.78 o 
   4   4   5        1.30        1.00      0.42 o 
   5   4   5        5.29        3.69      0.58 o 
   6   4   5       57.77       52.01      1.74 o 
   7   4   5      131.18      142.24      5.82 o 
   8   4   5        0.63        0.68      1.37 o 
  -8   5   5       18.25       13.99      3.11 o 
  -7   5   5       19.44       18.82      1.70 o 
  -6   5   5      231.12      234.44      5.82 o 
  -5   5   5       25.05       11.78      0.75 o 
  -4   5   5        1.99        0.71      0.39 o 
  -3   5   5        0.81        1.51      0.40 o 
  -2   5   5       44.78       42.78      1.43 o 
  -1   5   5       61.26       56.77      1.99 o 
   0   5   5        2.82        0.78      0.73 o 
   1   5   5       87.93       98.80      4.01 o 
   2   5   5      248.67      296.34      8.35 o 
   3   5   5        0.51       -0.69      0.69 o 
   4   5   5      204.07      210.95      7.24 o 
   5   5   5      199.77      200.72      4.72 o 
   6   5   5        1.96        2.62      0.71 o 
   7   5   5       38.53       41.72      2.05 o 
  -8   6   5       21.09       29.53      3.83 o 
  -7   6   5        0.61        3.13      2.11 o 
  -6   6   5        1.92        0.23      0.61 o 
  -5   6   5       34.38       26.79      1.54 o 
  -3   6   5        3.46       -0.02      0.70 o 
  -2   6   5      245.69      265.64      6.88 o 
  -1   6   5       11.13        8.51      0.59 o 
   0   6   5       12.78        4.79      0.60 o 
   1   6   5      132.57      140.87      4.82 o 
   2   6   5      238.89      244.72      7.83 o 
   3   6   5       25.82       18.75      2.98 o 
   4   6   5        5.17        1.91      0.66 o 
   5   6   5        1.00       -0.33      0.69 o 
   6   6   5       19.12       14.89      1.20 o 
   7   6   5        0.04        0.75      1.36 o 
  -7   7   5        0.24       -2.59      2.59 o 
  -6   7   5       29.33       26.57      1.59 o 
  -5   7   5        2.37        2.89      0.76 o 
  -4   7   5        4.69        1.19      0.99 o 
  -3   7   5        0.15       -0.68      0.68 o 
  -2   7   5       22.67       23.71      1.67 o 
  -1   7   5       16.59       15.77      1.16 o 
   0   7   5        7.92        5.46      0.67 o 
   1   7   5       41.39       36.38      1.98 o 
   2   7   5       94.98       98.78      6.48 o 
   3   7   5       91.08       96.16      4.14 o 
   4   7   5       11.40        5.78      0.77 o 
   5   7   5        0.00        0.13      0.93 o 
   6   7   5        0.61        0.25      0.78 o 
  -6   8   5        2.73        4.34      1.33 o 
  -5   8   5        4.78       34.20      3.89 o 
  -4   8   5       27.67       50.22      2.27 o 
  -3   8   5        2.47        3.43      0.76 o 
  -2   8   5       57.12       63.51      3.26 o 
  -1   8   5       21.82       43.19      3.11 o 
   0   8   5       35.47       31.97      1.95 o 
   1   8   5       21.08       12.19      1.23 o 
   2   8   5       76.55       94.62      7.63 o 
   3   8   5        4.12       -0.22      1.03 o 
   4   8   5       60.30       55.86      3.27 o 
   5   8   5        0.38        0.15      1.49 o 
   6   8   5        0.92        2.47      1.68 o 
  -5   9   5       13.99       40.42      5.18 o 
  -4   9   5       47.22       64.84      4.35 o 
  -3   9   5        6.20        5.86      1.24 o 
  -2   9   5        1.49        1.74      1.30 o 
  -1   9   5       57.91       68.41      3.52 o 
   0   9   5       11.04        8.47      1.29 o 
   1   9   5       10.75        6.46      1.14 o 
   2   9   5        0.88       -0.54      1.18 o 
   3   9   5        0.34        0.60      1.43 o 
   4   9   5        6.25        2.68      1.30 o 
   5   9   5        9.83        7.25      2.33 o 
  -4  10   5       47.07       65.31      7.00 o 
  -3  10   5       77.71       93.22      7.54 o 
  -2  10   5       18.11       45.60      5.44 o 
  -1  10   5       10.80       26.95      4.66 o 
   0  10   5        0.84        5.47      1.62 o 
   1  10   5       43.47       36.80      5.44 o 
   3  10   5        0.13       -1.55      2.07 o 
  -2  11   5       20.14       39.64      5.70 o 
  -1  11   5        9.70        5.96      2.33 o 
   0  11   5        0.46        0.52      2.07 o 
   1  11   5        0.16       -2.07      2.07 o 
  -9   0   6        0.60        1.76      2.20 o 
  -8   0   6        1.40       -0.23      1.49 o 
  -7   0   6      379.66      302.15     30.19 o 
  -6   0   6       10.60        6.91      1.18 o 
  -5   0   6      329.03      345.68     14.08 o 
  -4   0   6        0.39        4.31      0.92 o 
  -3   0   6     1115.58     1304.40     34.62 o 
  -2   0   6     2331.69     2585.84    110.12 o 
  -1   0   6      919.92      904.74     28.33 o 
   0   0   6     4766.26     5349.39    190.39 o 
   1   0   6      288.17      281.19      8.98 o 
   2   0   6      947.76      917.65     26.32 o 
   3   0   6       31.79       34.11      1.24 o 
   4   0   6       16.16       18.50      0.98 o 
   5   0   6        5.09        4.04      0.59 o 
   6   0   6      107.67       99.05      3.67 o 
   7   0   6      240.29      243.33     11.76 o 
   8   0   6        3.35        3.37      1.55 o 
  -9   1   6        9.94       11.55      1.51 o 
  -8   1   6        1.11       -0.26      1.07 o 
  -7   1   6      264.81      247.81     12.49 o 
  -6   1   6        0.59        0.22      0.78 o 
  -5   1   6      103.62      110.18      3.76 o 
  -4   1   6      319.11      337.89      7.84 o 
  -3   1   6       79.87       86.09      1.98 o 
  -2   1   6      138.97      139.51      3.23 o 
  -1   1   6      139.77      123.38      2.83 o 
   0   1   6       95.89       79.31      2.32 o 
   1   1   6     1118.97     1129.35     26.69 o 
   2   1   6       47.19       30.16      0.91 o 
   3   1   6       28.56       28.35      0.85 o 
   4   1   6       74.31       74.83      1.77 o 
   5   1   6       34.71       31.70      1.18 o 
   6   1   6       44.54       38.04      1.51 o 
   7   1   6        0.08        1.58      1.23 o 
   8   1   6       11.34       18.34      1.80 o 
  -9   2   6       51.06       63.09      3.30 o 
  -8   2   6       22.87       22.68      2.40 o 
  -7   2   6       20.98       25.29      4.66 o 
  -6   2   6      116.22      167.41      8.90 o 
  -5   2   6       35.83       28.58      1.93 o 
  -4   2   6       35.83       30.53      0.94 o 
  -3   2   6      121.98      124.50      2.76 o 
  -2   2   6      507.88      568.22     12.74 o 
  -1   2   6        3.24        1.31      0.25 o 
   0   2   6      842.98      838.83     19.73 o 
   1   2   6      562.61      606.04     15.31 o 
   2   2   6      584.78      627.83     17.35 o 
   3   2   6        1.24        0.01      0.31 o 
   4   2   6      304.86      323.08      7.44 o 
   5   2   6      277.68      291.20      6.63 o 
   6   2   6      212.33      204.26      4.30 o 
   7   2   6        0.25       -0.75      0.75 o 
   8   2   6        6.68        6.82      0.91 o 
  -9   3   6        5.63        4.36      1.37 o 
  -8   3   6        0.33        0.44      1.32 o 
  -7   3   6        6.09        4.92      2.33 o 
  -6   3   6      151.27      192.53     13.76 o 
  -5   3   6      231.80      223.57      6.12 o 
  -4   3   6       12.99       11.62      0.65 o 
  -3   3   6      234.83      227.64      5.27 o 
  -2   3   6       14.40        9.08      0.50 o 
  -1   3   6     1076.11     1112.23     30.69 o 
   0   3   6       69.31       84.91      2.55 o 
   1   3   6       81.15       83.39      2.55 o 
   2   3   6      465.85      492.03     12.48 o 
   3   3   6       82.32       87.30      2.49 o 
   4   3   6       28.14       25.44      1.08 o 
   5   3   6       93.55      100.29      2.70 o 
   6   3   6       19.94       14.61      0.96 o 
   7   3   6       11.31        4.23      0.70 o 
   8   3   6       11.06        8.06      1.04 o 
  -8   4   6        4.01        0.41      2.07 o 
  -7   4   6       94.25      100.62      8.56 o 
  -6   4   6        4.29        3.25      1.36 o 
  -5   4   6      114.15      103.34      2.56 o 
  -4   4   6       12.52       14.90      0.87 o 
  -3   4   6        4.80        1.48      0.40 o 
  -2   4   6        2.29        0.00      0.41 o 
  -1   4   6       53.68       66.52      2.09 o 
   0   4   6     1176.88     1396.98     38.57 o 
   1   4   6     6275.92     7730.21    212.82 o 
   2   4   6        0.88        1.57      0.43 o 
   3   4   6      276.28      281.57      7.24 o 
   4   4   6       18.53       19.36      1.06 o 
   5   4   6       96.62      103.08      2.81 o 
   6   4   6        3.66        3.75      0.75 o 
   7   4   6        4.20        3.00      0.62 o 
   8   4   6        4.93        4.49      1.35 o 
  -8   5   6        6.78        7.72      2.10 o 
  -7   5   6        0.01        1.31      0.83 o 
  -6   5   6        4.07        2.21      0.75 o 
  -5   5   6        2.73        0.91      0.49 o 
  -4   5   6        9.65        5.04      0.49 o 
  -3   5   6      114.64      134.71      3.60 o 
  -2   5   6       21.45       17.10      1.08 o 
  -1   5   6       65.62       51.14      1.78 o 
   0   5   6       20.60       11.48      1.05 o 
   1   5   6      467.29      531.04     14.80 o 
   2   5   6        9.28       22.63      1.32 o 
   3   5   6      257.51      235.13      6.72 o 
   4   5   6       23.38       14.11      1.20 o 
   5   5   6        1.21        0.37      0.81 o 
   6   5   6        1.90        0.11      0.64 o 
   7   5   6       29.49       37.75      2.42 o 
  -8   6   6        0.70        5.71      2.18 o 
  -7   6   6       12.35        9.52      1.19 o 
  -6   6   6       41.00       38.88      1.73 o 
  -5   6   6       31.87       22.16      1.37 o 
  -4   6   6       21.98       12.59      0.76 o 
  -3   6   6      302.67      306.86      8.68 o 
  -2   6   6      151.75      155.63      4.19 o 
  -1   6   6       45.12       46.75      1.83 o 
   0   6   6       81.59       76.50      2.55 o 
   1   6   6      157.78      174.08      5.09 o 
   2   6   6      112.44      127.75      4.34 o 
   3   6   6      462.10      447.98     14.66 o 
   4   6   6        0.57       -0.92      0.92 o 
   5   6   6        0.76        0.13      0.64 o 
   6   6   6       12.48        9.00      0.97 o 
   7   6   6       31.87       42.84      3.29 o 
  -7   7   6        0.47       -0.65      1.21 o 
  -6   7   6       25.66       21.15      1.70 o 
  -5   7   6       45.12       38.97      2.11 o 
  -4   7   6      149.20      167.38      5.84 o 
  -3   7   6       69.15       64.43      4.30 o 
  -2   7   6       92.47      106.83      3.82 o 
  -1   7   6        3.44        0.84      0.56 o 
   0   7   6       12.60        9.44      1.05 o 
   1   7   6        5.51        0.71      0.84 o 
   2   7   6        2.39        4.15      1.05 o 
   3   7   6       62.72       67.26      4.25 o 
   4   7   6        0.00       -0.91      0.91 o 
   5   7   6        8.96        6.08      1.18 o 
   6   7   6        8.58        7.08      1.06 o 
  -6   8   6       28.58       30.89      2.59 o 
  -5   8   6      236.79      264.84      8.90 o 
  -4   8   6       54.46       84.76      6.48 o 
  -3   8   6       34.28       35.97      2.84 o 
  -2   8   6      129.60      146.54      5.05 o 
  -1   8   6       75.67       96.46      6.92 o 
   0   8   6       31.77       21.60      1.81 o 
   1   8   6       21.03       13.17      1.46 o 
   2   8   6       55.80       62.02      5.18 o 
   3   8   6        2.71        1.62      1.05 o 
   4   8   6        4.22        2.50      1.03 o 
   5   8   6       31.25       31.06      2.55 o 
  -5   9   6        1.86        4.92      1.36 o 
  -4   9   6        7.17       25.23      2.93 o 
  -3   9   6        3.04        3.37      1.81 o 
  -2   9   6       29.91       31.36      2.26 o 
  -1   9   6       35.92       56.54      2.88 o 
   0   9   6        0.00        1.17      1.36 o 
   1   9   6       21.55       14.50      1.68 o 
   2   9   6        2.31       -0.16      1.14 o 
   3   9   6        0.05       -1.01      1.01 o 
   4   9   6        0.80        0.78      2.07 o 
  -2  10   6       12.47       30.31      5.18 o 
  -1  10   6       38.30       31.10      4.92 o 
   0  10   6       48.62       54.62     11.79 o 
   1  10   6        0.05       -1.62      1.62 o 
   2  10   6        7.10       -0.53      3.37 o 
   3  10   6        2.63        1.98      1.92 o 
  -1  11   6        0.38        3.63      2.33 o 
   0  11   6        0.63        0.78      2.07 o 
  -9   1   7        6.86       10.25      1.69 o 
  -8   1   7        3.66        4.76      1.04 o 
  -7   1   7       90.74       83.19      4.04 o 
  -6   1   7       18.28        9.90      1.44 o 
  -5   1   7      257.47      279.95      9.95 o 
  -4   1   7      395.08      470.87     10.22 o 
  -3   1   7       73.76       72.49      1.72 o 
  -2   1   7      489.94      497.18     11.23 o 
  -1   1   7      317.75      319.13      7.18 o 
   0   1   7       59.19       47.17      1.55 o 
   1   1   7       89.96       88.33      2.23 o 
   2   1   7        1.42       -0.11      0.28 o 
   3   1   7        1.01        0.68      0.24 o 
   4   1   7      104.77       95.12      2.20 o 
   5   1   7        2.75       -0.26      1.17 o 
   6   1   7       39.62       39.33      1.87 o 
   7   1   7       34.74       27.83      2.03 o 
   8   1   7        6.64        5.41      0.99 o 
  -9   2   7        0.10        1.24      1.32 o 
  -8   2   7        7.97        8.22      1.28 o 
  -7   2   7      160.33      168.53      8.99 o 
  -6   2   7      134.43      168.85      8.90 o 
  -5   2   7        2.35        3.66      0.61 o 
  -4   2   7      271.31      311.65      7.17 o 
  -3   2   7        3.34        0.31      0.28 o 
  -2   2   7     1687.57     1926.71     40.75 o 
  -1   2   7      139.48      123.88      2.89 o 
   0   2   7      158.33      150.30      4.36 o 
   1   2   7      581.43      649.87     18.04 o 
   2   2   7      233.16      243.30      6.87 o 
   3   2   7       87.20       84.66      2.10 o 
   4   2   7      181.23      183.18      4.55 o 
   5   2   7      247.10      269.32      5.87 o 
   6   2   7       17.93       11.27      1.05 o 
   7   2   7       25.86       21.17      1.50 o 
   8   2   7        0.04       -0.69      0.89 o 
  -9   3   7        0.04       -1.30      1.30 o 
  -8   3   7        0.81       -0.17      1.23 o 
  -7   3   7       12.95       17.62      3.89 o 
  -6   3   7       19.91       51.57      5.70 o 
  -5   3   7        2.74        1.82      0.50 o 
  -4   3   7       13.23       15.52      0.71 o 
  -3   3   7      444.82      468.70     10.66 o 
  -2   3   7      135.61      153.03      3.82 o 
  -1   3   7      416.04      452.73     12.60 o 
   0   3   7     1382.40     1517.44     35.81 o 
   1   3   7      295.15      272.82      7.00 o 
   2   3   7        3.16        0.41      0.38 o 
   3   3   7        3.88        3.10      0.51 o 
   4   3   7      110.45      132.40      3.19 o 
   5   3   7      113.72      128.83      3.19 o 
   6   3   7       15.36        9.55      1.40 o 
   7   3   7       11.11        9.48      0.72 o 
   8   3   7        4.45        2.16      1.02 o 
  -8   4   7        0.69       -1.55      1.83 o 
  -7   4   7       37.27       29.55      4.67 o 
  -6   4   7       32.48       28.65      1.41 o 
  -5   4   7      117.36      111.64      2.75 o 
  -4   4   7      225.49      242.85      5.96 o 
  -3   4   7      117.09      120.45      3.09 o 
  -2   4   7        0.13       -0.34      0.53 o 
  -1   4   7      319.40      331.53      9.30 o 
   0   4   7     1093.93     1199.82     33.15 o 
   1   4   7     2129.03     2520.56     69.52 o 
   2   4   7       10.73        8.94      0.81 o 
   3   4   7      535.63      578.54     14.69 o 
   4   4   7      105.66      102.78      2.97 o 
   5   4   7       36.52       38.37      1.44 o 
   6   4   7        7.29        4.70      0.75 o 
   7   4   7        1.04        0.52      0.64 o 
  -8   5   7       14.58       10.78      2.18 o 
  -7   5   7       40.38       37.31      2.28 o 
  -6   5   7       16.31        9.70      0.60 o 
  -5   5   7      251.84      258.06      6.43 o 
  -4   5   7        2.50        1.06      0.58 o 
  -3   5   7      108.82      105.91      3.20 o 
  -2   5   7        3.24       -0.32      0.50 o 
  -1   5   7      333.60      337.32      9.48 o 
   0   5   7        6.54        5.16      0.67 o 
   1   5   7       48.76       62.34      2.20 o 
   2   5   7       25.75       35.60      1.60 o 
   3   5   7       91.11      103.34      3.66 o 
   4   5   7       22.37       12.42      0.74 o 
   5   5   7       17.43       14.47      0.94 o 
   6   5   7        0.53       -0.01      0.80 o 
   7   5   7       13.04       15.09      2.40 o 
  -8   6   7        7.93        6.16      2.28 o 
  -7   6   7        0.12        0.13      1.14 o 
  -6   6   7        0.04       -0.18      0.87 o 
  -5   6   7        0.07       -0.70      0.70 o 
  -4   6   7        5.04        3.33      0.82 o 
  -3   6   7        0.54       -0.43      1.12 o 
  -2   6   7        9.59        6.58      1.18 o 
  -1   6   7      299.93      309.57      8.80 o 
   0   6   7        2.43        3.74      0.79 o 
   1   6   7      123.45      139.62      4.83 o 
   2   6   7     1121.01     1220.90     43.65 o 
   3   6   7      125.46      115.68      4.79 o 
   4   6   7        1.11        0.04      1.81 o 
   5   6   7        4.45        2.12      0.65 o 
   6   6   7        3.17        1.88      1.01 o 
   7   6   7        7.13        9.59      1.72 o 
  -7   7   7        1.52       -0.07      1.37 o 
  -6   7   7       10.69        8.35      0.98 o 
  -5   7   7       61.81       62.90      2.32 o 
  -4   7   7        4.21       18.58      3.63 o 
  -3   7   7      248.31      273.89     14.36 o 
  -2   7   7       35.81       39.03      2.57 o 
  -1   7   7        4.20        1.69      0.76 o 
   0   7   7       53.52       42.70      1.90 o 
   1   7   7        5.83        3.44      0.80 o 
   2   7   7       63.71       61.46      5.96 o 
   3   7   7        6.10        1.32      0.94 o 
   4   7   7        0.35       -1.16      2.07 o 
   5   7   7        8.82        7.44      1.83 o 
   6   7   7        8.61        8.85      1.16 o 
  -6   8   7       15.38        9.77      2.07 o 
  -5   8   7       23.95       44.20      4.68 o 
  -4   8   7       19.99       22.39      2.12 o 
  -3   8   7        0.33       -0.13      0.74 o 
  -2   8   7      126.89      130.57      7.93 o 
  -1   8   7       95.83       92.10      5.28 o 
   0   8   7       26.48       18.31      2.55 o 
   1   8   7        4.47        2.92      0.83 o 
   2   8   7        1.70        0.10      0.90 o 
   3   8   7       24.30       16.16      2.22 o 
   4   8   7       25.11       29.01      2.65 o 
   5   8   7        2.27        1.05      1.68 o 
  -5   9   7        1.24        3.95      2.85 o 
  -4   9   7       12.71       12.06      2.46 o 
  -3   9   7       20.12       17.21      2.69 o 
  -2   9   7       37.40       34.64      4.02 o 
  -1   9   7       94.17      100.10     10.76 o 
   0   9   7       28.41       32.71      3.57 o 
   1   9   7        0.89       -1.36      1.36 o 
   2   9   7        0.68       -0.99      0.99 o 
   3   9   7       11.79        8.36      1.47 o 
   4   9   7        0.89        0.00      2.07 o 
  -4  10   7       46.55       74.90      7.26 o 
  -3  10   7       18.01       26.95      5.44 o 
  -2  10   7        0.88        2.85      2.07 o 
  -1  10   7        2.34        7.50      1.68 o 
   0  10   7       34.30       35.62      4.92 o 
   1  10   7        1.40       -1.39      1.39 o 
   2  10   7        0.08       -0.78      2.85 o 
   3  10   7        2.08        0.98      2.46 o 
  -9   0   8       88.70      110.52      6.59 o 
  -8   0   8       27.44       29.67      3.05 o 
  -7   0   8      145.35      133.90     10.12 o 
  -6   0   8      960.20      986.86     39.72 o 
  -5   0   8      285.14      254.61     10.51 o 
  -4   0   8        1.50       -0.07      0.38 o 
  -3   0   8      303.76      408.24     11.78 o 
  -2   0   8     1716.40     2004.14     63.50 o 
  -1   0   8     1237.22     1395.91     49.74 o 
   0   0   8      306.28      308.74     11.15 o 
   1   0   8      100.77       98.14      3.30 o 
   2   0   8     2109.31     2429.52     76.71 o 
   3   0   8      279.31      294.29     10.67 o 
   4   0   8       69.47       71.32      2.94 o 
   5   0   8        2.72        0.83      1.81 o 
   6   0   8      685.00      756.22     27.08 o 
   7   0   8      218.87      223.49      8.29 o 
   8   0   8       10.26        7.77      1.81 o 
  -9   1   8        2.04        3.46      1.30 o 
  -8   1   8        0.16       -0.96      0.96 o 
  -7   1   8        0.33       -0.62      1.18 o 
  -6   1   8       25.20       14.79      1.92 o 
  -5   1   8       14.50       17.91      1.44 o 
  -4   1   8      148.33      147.03      3.29 o 
  -3   1   8      363.62      394.34      8.56 o 
  -2   1   8       24.17       18.87      0.89 o 
  -1   1   8        1.15       -0.10      0.37 o 
   0   1   8      450.98      477.15     12.09 o 
   1   1   8       15.82        9.85      0.66 o 
   2   1   8       36.09       27.00      0.94 o 
   3   1   8      283.24      314.65      6.42 o 
   4   1   8       23.44       17.96      0.88 o 
   5   1   8        1.77       -0.50      0.59 o 
   6   1   8       48.49       56.96      2.17 o 
   7   1   8        0.00        0.04      0.65 o 
   8   1   8        0.42        0.01      1.11 o 
  -9   2   8        1.77        1.48      1.30 o 
  -8   2   8        0.67        0.03      1.23 o 
  -7   2   8      173.40      183.65      9.73 o 
  -6   2   8      380.98      400.45     20.06 o 
  -5   2   8       12.50        6.89      0.97 o 
  -4   2   8       32.48       34.97      1.08 o 
  -3   2   8       48.56       38.92      1.18 o 
  -2   2   8       17.89        8.39      0.64 o 
  -1   2   8       10.05       12.08      0.90 o 
   0   2   8        8.96        8.77      0.61 o 
   1   2   8        5.04       -0.45      0.45 o 
   2   2   8      364.02      389.38      9.45 o 
   3   2   8        0.04       -0.13      0.35 o 
   4   2   8       13.81       14.64      0.93 o 
   5   2   8       34.32       35.42      1.41 o 
   6   2   8        1.31       -0.24      0.64 o 
   7   2   8       25.34       24.84      1.51 o 
   8   2   8        2.48        0.65      1.02 o 
  -9   3   8        0.70       -0.86      1.34 o 
  -8   3   8        1.02        0.40      1.50 o 
  -7   3   8        7.00        7.25      2.33 o 
  -6   3   8      936.62      922.43     64.48 o 
  -5   3   8        7.71        2.72      0.67 o 
  -4   3   8        0.08       -0.32      0.32 o 
  -3   3   8       31.85       33.58      0.99 o 
  -2   3   8        5.03        3.29      0.33 o 
  -1   3   8      280.05      269.94      6.91 o 
   0   3   8      190.25      177.64      4.33 o 
   1   3   8      679.88      727.96     18.39 o 
   2   3   8       27.29       24.78      1.18 o 
   3   3   8        0.19       -0.12      0.48 o 
   4   3   8      196.93      213.41      5.31 o 
   5   3   8        9.93        8.96      0.68 o 
   6   3   8       17.78       11.26      0.93 o 
   7   3   8        5.50        2.73      0.65 o 
  -8   4   8        1.01       -1.42      2.02 o 
  -7   4   8        0.36        1.03      0.99 o 
  -6   4   8      200.44      199.32      5.68 o 
  -5   4   8        5.55        3.41      0.46 o 
  -4   4   8       50.24       52.43      1.58 o 
  -3   4   8        7.23        7.53      0.50 o 
  -2   4   8        0.22       -0.38      0.38 o 
  -1   4   8        4.12        0.39      0.42 o 
   0   4   8      836.19      996.32     27.59 o 
   2   4   8        5.39        1.80      0.44 o 
   3   4   8       61.11       72.43      2.44 o 
   4   4   8      392.24      419.88     10.99 o 
   5   4   8       52.06       51.33      1.69 o 
   6   4   8        0.63       -0.11      0.81 o 
   7   4   8        9.86        7.96      0.76 o 
  -8   5   8        0.54       -0.42      1.99 o 
  -7   5   8        8.28        6.36      0.80 o 
  -6   5   8       12.00        7.32      0.56 o 
  -5   5   8        0.57        0.36      0.54 o 
  -4   5   8      194.51      199.65      4.73 o 
  -3   5   8       99.93       98.03      3.08 o 
  -2   5   8        0.05       -0.45      0.45 o 
  -1   5   8       91.01      100.07      3.11 o 
   0   5   8      220.38      241.44      6.88 o 
   1   5   8       66.81       71.14      2.41 o 
   2   5   8      250.17      261.80      8.35 o 
   3   5   8        4.37        0.58      0.57 o 
   4   5   8       34.41       31.46      1.77 o 
   5   5   8       14.23        8.94      0.76 o 
   6   5   8        1.62        0.82      0.86 o 
   7   5   8        0.26        7.38      2.20 o 
  -7   6   8        5.12        1.98      0.96 o 
  -6   6   8       40.90       37.35      2.23 o 
  -5   6   8       60.99       66.81      2.21 o 
  -4   6   8      189.19      178.13      4.98 o 
  -3   6   8      123.99      130.65      4.01 o 
  -2   6   8       13.31        6.86      0.70 o 
  -1   6   8      251.64      247.10      7.99 o 
   0   6   8       17.19       12.58      1.62 o 
   1   6   8      288.05      306.79      9.78 o 
   2   6   8      189.76      258.46      9.69 o 
   3   6   8       14.26        6.85      1.31 o 
   4   6   8        0.87       -0.79      0.79 o 
   5   6   8        9.05        7.05      0.83 o 
   6   6   8       41.33       54.36      2.70 o 
  -7   7   8        0.04       -1.32      1.32 o 
  -6   7   8       41.84       43.69      2.75 o 
  -5   7   8        3.66        2.84      0.69 o 
  -4   7   8       81.09       69.94      3.30 o 
  -3   7   8       27.30       22.67      2.98 o 
  -2   7   8       94.34       97.88      4.43 o 
  -1   7   8       40.75       33.49      2.75 o 
   0   7   8       68.90       59.82      2.33 o 
   1   7   8        1.43       -0.05      1.00 o 
   2   7   8      135.69      132.32      8.20 o 
   3   7   8        5.61        0.82      0.82 o 
   4   7   8        4.11        1.10      1.10 o 
   5   7   8        1.42        0.90      0.86 o 
   6   7   8        2.55        0.36      1.48 o 
  -6   8   8        1.39        0.62      1.20 o 
  -5   8   8       65.14       62.76      3.48 o 
  -4   8   8        5.27        1.90      1.03 o 
  -3   8   8       11.66        9.21      1.18 o 
  -2   8   8        0.27        3.30      1.36 o 
  -1   8   8        8.38        5.72      1.03 o 
   0   8   8       71.93       67.91      3.44 o 
   1   8   8        0.29       -1.05      1.05 o 
   2   8   8       35.34       25.95      3.10 o 
   3   8   8        2.17        1.23      1.43 o 
   4   8   8       13.49        8.26      2.85 o 
   5   8   8        1.01       -0.78      2.07 o 
  -5   9   8        2.75        2.83      1.38 o 
  -4   9   8       18.05       18.49      2.71 o 
  -3   9   8        1.24        2.30      1.24 o 
  -2   9   8       15.44       26.13      3.17 o 
  -1   9   8        7.22        7.05      1.24 o 
   0   9   8        0.14        1.07      1.36 o 
   1   9   8        1.03       -0.55      0.92 o 
   2   9   8        0.00       -1.81      1.81 o 
   3   9   8       10.66        9.07      2.07 o 
   4   9   8        3.58        0.26      2.07 o 
  -3  10   8        0.11        1.81      2.33 o 
  -2  10   8        0.23        0.58      1.62 o 
  -1  10   8        0.02       -0.02      1.94 o 
   0  10   8        6.15        5.50      1.62 o 
   1  10   8        3.35       -0.78      3.11 o 
   2  10   8        1.70       -1.78      1.87 o 
  -9   1   9       20.74       20.41      2.11 o 
  -8   1   9        8.66        9.66      1.20 o 
  -7   1   9        3.94        3.16      1.29 o 
  -6   1   9       68.71       84.22      5.21 o 
  -5   1   9      198.22      213.73      5.47 o 
  -4   1   9        5.95        3.86      0.32 o 
  -3   1   9      265.96      292.31      6.39 o 
  -2   1   9      398.78      432.51      9.74 o 
  -1   1   9       76.96       80.47      2.06 o 
   0   1   9      719.96      782.45     19.80 o 
   1   1   9      275.36      324.27      7.79 o 
   2   1   9       95.32       81.30      1.90 o 
   3   1   9       20.79       19.11      0.83 o 
   4   1   9        0.61       -0.43      0.43 o 
   5   1   9        7.72        4.57      0.50 o 
   6   1   9       23.59       22.97      2.69 o 
   7   1   9        0.31        1.49      0.61 o 
   8   1   9        1.99        0.61      1.20 o 
  -9   2   9        0.22       -0.67      1.30 o 
  -8   2   9        2.60        3.98      1.31 o 
  -7   2   9        0.69        4.08      1.55 o 
  -6   2   9        0.00        2.15      3.24 o 
  -5   2   9       51.36       46.78      2.89 o 
  -4   2   9       67.16       63.43      1.78 o 
  -3   2   9      157.39      183.21      4.54 o 
  -2   2   9        0.49       -0.43      0.43 o 
  -1   2   9      174.65      151.73      4.04 o 
   0   2   9      483.33      564.17     15.64 o 
   1   2   9      131.59      140.50      4.06 o 
   2   2   9      134.96      130.76      3.33 o 
   3   2   9       15.48       17.90      0.85 o 
   4   2   9       47.73       45.80      1.75 o 
   5   2   9       69.10       78.14      1.99 o 
   6   2   9       19.47       11.54      1.31 o 
   7   2   9       24.46       32.05      1.46 o 
  -9   3   9        0.08       -1.03      1.63 o 
  -8   3   9       11.26       15.47      2.55 o 
  -7   3   9      101.64       88.44      7.78 o 
  -6   3   9       13.45       15.65      1.44 o 
  -5   3   9      199.65      191.23      4.76 o 
  -4   3   9       59.44       67.47      1.89 o 
  -3   3   9      210.09      241.17      5.93 o 
  -2   3   9       11.13        4.08      0.36 o 
  -1   3   9       42.64       35.33      1.16 o 
   0   3   9      269.19      252.10      7.12 o 
   1   3   9      149.01      154.60      4.51 o 
   2   3   9        6.39        4.79      0.55 o 
   3   3   9       81.65       73.39      2.10 o 
   4   3   9      190.79      197.11      4.67 o 
   5   3   9       60.81       55.97      1.77 o 
   6   3   9        8.76        4.68      0.82 o 
   7   3   9        0.01       -0.77      0.77 o 
  -8   4   9        2.17       -1.30      3.11 o 
  -7   4   9       33.05       32.77      2.11 o 
  -6   4   9      119.27      126.40      3.96 o 
  -5   4   9        0.11       -0.62      0.62 o 
  -4   4   9       60.83       66.20      2.05 o 
  -3   4   9       19.99       25.74      0.99 o 
  -2   4   9      199.67      215.90      4.97 o 
  -1   4   9      191.14      221.86      5.42 o 
   0   4   9      139.64      146.54      3.92 o 
   1   4   9      132.40      153.80      4.13 o 
   2   4   9        3.45        1.58      0.61 o 
   3   4   9      137.58      128.07      3.88 o 
   4   4   9        6.17        5.62      0.74 o 
   5   4   9       69.28       61.98      1.92 o 
   6   4   9        1.55        0.50      0.91 o 
   7   4   9        2.86        3.17      1.22 o 
  -8   5   9        2.54       -1.42      1.92 o 
  -7   5   9        2.48        0.98      0.82 o 
  -6   5   9        1.21        1.37      0.56 o 
  -5   5   9       27.88       27.98      1.21 o 
  -4   5   9      150.87      163.86      3.95 o 
  -3   5   9      178.30      180.98      4.66 o 
  -2   5   9      106.48       98.91      2.85 o 
  -1   5   9      107.16      118.01      3.32 o 
   0   5   9        6.12        6.93      0.76 o 
   1   5   9      330.91      363.52      9.35 o 
   2   5   9      236.03      257.59      8.25 o 
   3   5   9      197.46      197.41      5.83 o 
   4   5   9        0.33       -1.29      1.29 o 
   5   5   9       55.77       60.26      1.99 o 
   6   5   9        0.19        0.31      0.85 o 
   7   5   9       52.10       66.16      3.09 o 
  -7   6   9        2.93        0.28      0.68 o 
  -6   6   9        0.00       -0.71      0.71 o 
  -5   6   9      228.97      246.17      6.76 o 
  -4   6   9      180.22      169.73      4.81 o 
  -3   6   9      120.33      125.40      3.98 o 
  -2   6   9       99.77       96.72      3.53 o 
  -1   6   9      242.63      255.30      7.49 o 
   0   6   9       12.79       11.01      1.13 o 
   1   6   9     1070.00     1293.22     40.01 o 
   2   6   9      530.17      577.72     20.87 o 
   3   6   9        0.01       -1.04      1.30 o 
   4   6   9        0.46       -0.71      0.71 o 
   5   6   9        5.36        3.00      1.02 o 
   6   6   9        2.95        2.66      0.89 o 
  -7   7   9        0.16       -1.30      1.34 o 
  -6   7   9        4.92        2.44      0.94 o 
  -5   7   9        7.19        5.67      0.97 o 
  -4   7   9        0.57       -0.67      0.76 o 
  -3   7   9        0.03       -0.78      0.78 o 
  -2   7   9        1.29       -0.23      0.72 o 
  -1   7   9      115.62       93.76      3.50 o 
   0   7   9       30.05       23.65      1.88 o 
   1   7   9       17.13        8.72      1.14 o 
   2   7   9       27.62       37.32      4.15 o 
   3   7   9        0.03       -0.93      1.03 o 
   4   7   9        3.82        3.96      1.04 o 
   5   7   9        2.11        2.25      1.05 o 
  -6   8   9        1.04        0.05      1.32 o 
  -5   8   9       11.86       10.07      1.42 o 
  -4   8   9        0.46       -0.95      1.11 o 
  -3   8   9       14.84        9.72      1.18 o 
  -2   8   9      173.92      184.20      8.90 o 
  -1   8   9       22.00       10.22      1.55 o 
   0   8   9       14.82       10.61      1.29 o 
   1   8   9        7.76        2.84      0.99 o 
   2   8   9        9.02        5.01      3.11 o 
   3   8   9       20.50       24.81      2.66 o 
   4   8   9        6.76        6.38      1.33 o 
   5   8   9        0.59       -0.64      1.77 o 
  -5   9   9        1.83        1.40      1.60 o 
  -4   9   9        2.70        1.73      1.62 o 
  -3   9   9        1.05       -0.68      1.29 o 
  -2   9   9       73.52       91.29      6.22 o 
  -1   9   9       17.28       10.15      1.29 o 
   0   9   9        1.69        1.30      1.47 o 
   1   9   9        0.31       -0.86      1.18 o 
   2   9   9        1.23        0.52      2.07 o 
   3   9   9        1.03        0.26      2.07 o 
  -3  10   9        1.66        0.00      2.59 o 
  -2  10   9       11.04        9.15      1.99 o 
  -1  10   9        8.25        7.38      1.80 o 
   0  10   9        0.40        0.91      1.68 o 
   1  10   9        1.09       -0.12      2.46 o 
   2  10   9        2.89        1.83      1.92 o 
  -9   0  10       61.56       75.69      6.87 o 
  -8   0  10        3.11        3.48      1.68 o 
  -7   0  10       47.28       43.03      4.41 o 
  -6   0  10     1250.89     1344.33     61.78 o 
  -5   0  10      211.37      175.70      5.30 o 
  -4   0  10      224.88      258.25      6.86 o 
  -3   0  10        3.03        0.10      0.46 o 
  -2   0  10     1005.02     1233.35     43.91 o 
  -1   0  10      494.02      548.00     19.58 o 
   0   0  10      842.35      935.52     33.37 o 
   1   0  10      155.67      197.68      6.41 o 
   2   0  10      724.72      836.70     29.91 o 
   3   0  10      210.66      232.41      8.55 o 
   5   0  10       60.68       70.93      2.75 o 
   6   0  10      294.59      353.52     12.90 o 
   7   0  10       15.52       11.90      1.24 o 
  -9   1  10       14.56       25.67      2.88 o 
  -8   1  10        2.94        2.89      1.11 o 
  -7   1  10        3.90        0.45      1.27 o 
  -6   1  10       31.23       24.39      1.65 o 
  -5   1  10      422.66      424.32      8.71 o 
  -4   1  10       40.34       53.97      1.32 o 
  -3   1  10      230.48      264.36      5.72 o 
  -2   1  10       61.71       55.82      1.47 o 
  -1   1  10      323.94      362.28      9.24 o 
   0   1  10      691.99      807.29     20.44 o 
   1   1  10       35.96       35.89      1.35 o 
   2   1  10       52.97       55.54      1.52 o 
   4   1  10        6.15        3.23      0.44 o 
   5   1  10       55.32       55.70      1.69 o 
   6   1  10       22.31       16.41      1.29 o 
   7   1  10        2.14        0.77      0.71 o 
  -9   2  10        0.75        2.10      1.39 o 
  -8   2  10       27.47       35.49      2.49 o 
  -7   2  10       16.40       29.30      2.99 o 
  -6   2  10       15.04        8.68      0.74 o 
  -5   2  10      100.39       95.02      3.70 o 
  -4   2  10        3.47        1.99      0.38 o 
  -3   2  10        1.26        0.59      0.37 o 
  -2   2  10      256.06      293.86      7.17 o 
  -1   2  10      481.66      520.86     12.57 o 
   0   2  10        8.20        6.07      0.52 o 
   1   2  10       29.17       19.10      2.00 o 
   2   2  10        0.23        0.23      0.41 o 
   3   2  10      498.64      537.83     12.28 o 
   4   2  10       26.60       30.86      1.81 o 
   5   2  10      111.64      121.84      2.88 o 
   6   2  10        0.01        0.48      0.73 o 
   7   2  10       70.47       85.12      2.51 o 
  -8   3  10       23.26       16.41      3.11 o 
  -7   3  10       44.31       41.89      3.85 o 
  -6   3  10       37.41       28.28      1.38 o 
  -5   3  10        0.21       -0.48      0.63 o 
  -4   3  10        0.93        0.38      0.37 o 
  -3   3  10       93.20      103.73      2.70 o 
  -2   3  10       75.84       82.97      2.25 o 
  -1   3  10      147.97      156.93      3.92 o 
   0   3  10        8.10        3.35      0.54 o 
   1   3  10       21.19       21.55      1.27 o 
   2   3  10       47.28       52.33      1.73 o 
   3   3  10      289.52      306.24      7.49 o 
   4   3  10      101.34      103.71      2.84 o 
   5   3  10        1.93       -0.27      0.81 o 
   6   3  10        9.34        5.91      0.70 o 
   7   3  10        3.29        1.59      0.94 o 
  -8   4  10        1.57        1.99      2.10 o 
  -7   4  10        2.73        1.39      0.76 o 
  -6   4  10       11.96       16.75      1.26 o 
  -5   4  10       96.40       89.90      3.18 o 
  -4   4  10       20.80       18.24      1.00 o 
  -3   4  10      211.92      212.63      4.96 o 
  -2   4  10       58.08       71.70      1.89 o 
  -1   4  10        1.33        0.65      0.44 o 
   0   4  10      209.13      204.46      5.39 o 
   1   4  10       88.47       82.47      2.45 o 
   2   4  10       57.97       61.13      2.22 o 
   3   4  10      235.30      232.16      6.60 o 
   4   4  10       65.49       63.58      2.45 o 
   5   4  10        2.28        0.84      0.60 o 
   6   4  10        0.01       -0.72      1.06 o 
   7   4  10       15.01       25.92      2.78 o 
  -8   5  10        2.18       -0.60      1.34 o 
  -7   5  10        0.90        0.70      0.76 o 
  -6   5  10       11.30       17.09      1.56 o 
  -5   5  10      246.96      254.60      6.33 o 
  -4   5  10       40.81       44.88      1.78 o 
  -3   5  10       77.34       80.87      2.08 o 
  -2   5  10        6.94        6.91      0.63 o 
  -1   5  10        1.88        2.69      0.54 o 
   0   5  10        0.19       -0.20      0.68 o 
   1   5  10        6.47        6.85      0.82 o 
   2   5  10      128.59      143.66      4.90 o 
   3   5  10       24.47       12.83      1.44 o 
   4   5  10       25.50       15.61      1.95 o 
   5   5  10        1.58        2.01      0.69 o 
   6   5  10        4.59        4.14      0.88 o 
  -7   6  10        3.66        2.11      0.90 o 
  -6   6  10       14.51        8.75      0.86 o 
  -5   6  10        0.86        6.06      0.93 o 
  -4   6  10       47.07       38.59      1.55 o 
  -3   6  10        2.26        0.15      0.69 o 
  -2   6  10        5.49        1.34      0.70 o 
  -1   6  10      143.70      176.99      5.33 o 
   0   6  10      151.98      142.55      4.72 o 
   1   6  10     1093.71     1259.23     45.28 o 
   2   6  10        0.01       -0.22      1.11 o 
   3   6  10       19.83       11.99      2.40 o 
   4   6  10        0.52       -0.96      0.96 o 
   5   6  10       12.40        8.59      1.36 o 
   6   6  10        2.90        2.13      1.35 o 
  -7   7  10        0.12       -0.11      1.28 o 
  -6   7  10        2.14        1.86      0.85 o 
  -5   7  10       23.26       16.84      1.31 o 
  -4   7  10        4.94        3.47      0.76 o 
  -3   7  10        5.06        3.01      0.83 o 
  -2   7  10       16.16       11.87      1.20 o 
  -1   7  10      133.31      127.52      4.84 o 
   0   7  10        3.90        1.81      0.83 o 
   1   7  10       61.65       59.65      3.59 o 
   2   7  10       12.79        5.90      1.14 o 
   3   7  10        6.60        1.96      1.18 o 
   4   7  10       27.73       27.19      2.62 o 
   5   7  10        3.31        3.19      1.48 o 
  -6   8  10        2.26        0.20      1.32 o 
  -5   8  10        2.50       -0.42      1.28 o 
  -4   8  10        4.00        1.25      1.06 o 
  -3   8  10        9.46        6.80      0.96 o 
  -2   8  10        7.71        5.93      1.55 o 
  -1   8  10        0.39       -0.13      0.77 o 
   0   8  10        0.20       -0.71      1.33 o 
   1   8  10        2.38        1.47      0.87 o 
   2   8  10       95.00      103.73      8.04 o 
   3   8  10       22.77       12.97      3.24 o 
   4   8  10        1.14        0.26      1.87 o 
  -4   9  10        3.97        1.41      1.44 o 
  -3   9  10        6.54        5.03      1.44 o 
  -2   9  10        0.20       -1.00      1.00 o 
  -1   9  10        6.63        4.48      1.55 o 
   0   9  10        0.57        1.57      1.33 o 
   1   9  10        0.71       -0.42      1.18 o 
   2   9  10        1.86        1.72      1.73 o 
   3   9  10        1.76        1.76      1.72 o 
  -2  10  10        1.43       -0.26      1.80 o 
  -1  10  10       14.15        8.63      1.87 o 
   0  10  10        1.46        0.00      2.07 o 
   1  10  10        4.35        4.07      1.94 o 
  -9   1  11        1.42        2.85      1.71 o 
  -8   1  11        2.05        0.81      1.16 o 
  -7   1  11       25.32       20.13      2.47 o 
  -6   1  11       12.08       12.25      1.02 o 
  -5   1  11        0.08       13.73      2.59 o 
  -4   1  11       19.28       16.75      0.76 o 
  -3   1  11        2.12        1.20      0.33 o 
  -2   1  11       83.15       80.29      1.89 o 
  -1   1  11        4.23        2.92      0.36 o 
   0   1  11        8.02        7.42      0.71 o 
   1   1  11      211.80      224.17      5.11 o 
   2   1  11       41.67       42.09      1.32 o 
   3   1  11       54.97       48.82      1.52 o 
   4   1  11       16.30       10.12      0.68 o 
   5   1  11       41.96       50.37      1.92 o 
   6   1  11       33.10       46.50      1.99 o 
   7   1  11        0.32       -1.19      1.19 o 
  -8   2  11       21.85       30.17      2.69 o 
  -7   2  11       55.95       57.82      4.64 o 
  -6   2  11      160.08      143.01      4.65 o 
  -5   2  11      119.26      115.78      3.98 o 
  -4   2  11        8.49        7.06      0.54 o 
  -3   2  11        0.99        0.03      0.39 o 
  -2   2  11      125.42      143.94      3.62 o 
  -1   2  11      164.43      177.42      4.70 o 
   0   2  11       12.26       12.01      0.91 o 
   1   2  11       62.80       50.66      1.88 o 
   2   2  11      341.98      386.46      9.42 o 
   3   2  11        0.71        3.38      0.63 o 
   4   2  11      107.13       93.85      2.44 o 
   5   2  11       11.90        8.89      0.69 o 
   6   2  11       42.76       50.30      1.92 o 
   7   2  11       78.09      100.23      3.96 o 
  -8   3  11        1.94        3.57      1.51 o 
  -7   3  11        4.77        1.33      0.95 o 
  -6   3  11        1.38       -0.66      0.66 o 
  -5   3  11       24.10       18.33      1.24 o 
  -4   3  11      113.23      127.04      3.69 o 
  -3   3  11      359.92      394.69      9.61 o 
  -2   3  11       25.03       32.61      1.20 o 
  -1   3  11        0.87        0.39      0.42 o 
   0   3  11       23.08       23.53      1.34 o 
   1   3  11       81.99       84.49      2.71 o 
   2   3  11        1.48        0.14      0.57 o 
   3   3  11      112.98      132.51      3.48 o 
   4   3  11       46.77       52.15      2.69 o 
   5   3  11        0.99       -0.21      0.65 o 
   6   3  11        4.31        1.62      0.67 o 
   7   3  11        1.10        1.54      1.14 o 
  -8   4  11        4.60        5.49      2.28 o 
  -7   4  11        0.02       -0.39      0.70 o 
  -6   4  11       33.81       31.12      2.10 o 
  -5   4  11       56.18       54.80      1.82 o 
  -4   4  11       33.29       31.67      1.36 o 
  -3   4  11      129.37      123.15      3.71 o 
  -2   4  11      127.21      131.84      3.18 o 
  -1   4  11      166.04      163.89      3.88 o 
   0   4  11      156.29      161.93      4.76 o 
   1   4  11        0.00       -0.32      0.65 o 
   2   4  11       54.40       50.88      4.60 o 
   3   4  11      126.86      124.69      3.64 o 
   4   4  11       18.85       20.20      1.67 o 
   5   4  11        9.81        7.62      0.79 o 
   6   4  11        1.64       -0.07      0.79 o 
  -8   5  11        1.60       -0.48      1.46 o 
  -7   5  11        0.51        0.81      0.71 o 
  -6   5  11      223.20      241.81      8.03 o 
  -5   5  11       14.79       22.58      1.30 o 
  -4   5  11       10.83        8.72      0.66 o 
  -3   5  11      222.20      235.38      5.90 o 
  -2   5  11      106.28      109.27      5.77 o 
  -1   5  11        0.30       -0.23      0.56 o 
   0   5  11      272.40      277.80      8.59 o 
   1   5  11       18.45       10.51      0.93 o 
   2   5  11       29.27       16.96      1.55 o 
   3   5  11       10.18        3.53      1.09 o 
   4   5  11       12.09       10.43      0.96 o 
   5   5  11       13.56       10.47      0.83 o 
   6   5  11        0.24       -0.26      0.92 o 
  -7   6  11        9.81        5.91      0.98 o 
  -6   6  11        5.78        2.92      0.73 o 
  -5   6  11      218.52      219.25      6.13 o 
  -4   6  11       60.56       55.98      1.92 o 
  -3   6  11       36.21       29.12      1.75 o 
  -2   6  11       61.06       56.55      3.48 o 
  -1   6  11       63.57       64.27      2.87 o 
   0   6  11       11.28        5.08      0.74 o 
   1   6  11       22.54       32.35      2.93 o 
   2   6  11       15.38       11.06      1.24 o 
   3   6  11       17.45        9.04      1.24 o 
   4   6  11        4.64        2.62      1.13 o 
   5   6  11       28.16       32.64      2.85 o 
  -6   7  11        3.13        0.56      1.53 o 
  -5   7  11       34.21       35.99      2.12 o 
  -4   7  11        5.31        5.19      0.82 o 
  -3   7  11        0.07       -0.83      0.83 o 
  -2   7  11       53.85       48.51      2.18 o 
  -1   7  11       50.31       50.26      2.20 o 
   0   7  11       86.29       67.58      4.12 o 
   1   7  11        0.39       -0.48      0.79 o 
   2   7  11       45.20       50.44      3.08 o 
   3   7  11       14.16       10.87      2.07 o 
   4   7  11        2.08       -0.12      2.20 o 
   5   7  11        0.02       -0.73      1.50 o 
  -5   8  11       15.66       12.80      1.20 o 
  -4   8  11        3.44        2.42      1.11 o 
  -3   8  11       18.74       12.45      1.40 o 
  -2   8  11        3.37        0.67      1.04 o 
  -1   8  11        2.50        1.89      1.09 o 
   0   8  11       11.07        4.26      0.89 o 
   1   8  11        0.65        0.59      2.98 o 
   2   8  11      302.64      313.32     15.09 o 
   3   8  11       22.77       19.40      4.15 o 
   4   8  11        4.51        2.87      2.07 o 
  -4   9  11        4.02       -0.17      1.51 o 
  -3   9  11        0.75        0.57      1.72 o 
  -2   9  11        9.50        3.33      1.29 o 
  -1   9  11        7.90        5.92      1.55 o 
   0   9  11        2.17        1.39      1.24 o 
   1   9  11        2.02        0.78      1.65 o 
   2   9  11        0.22        5.70      1.68 o 
  -1  10  11       11.81        5.44      2.33 o 
   0  10  11        0.64       -0.26      2.33 o 
  -8   0  12        9.56        7.00      1.80 o 
  -7   0  12        4.17        1.55      1.81 o 
  -6   0  12      160.03      153.25      8.84 o 
  -5   0  12        0.30        0.26      2.33 o 
  -4   0  12       32.36       27.05      1.20 o 
  -3   0  12       98.46      103.54      4.09 o 
  -2   0  12       39.00       40.98      2.03 o 
  -1   0  12        3.77        0.55      0.81 o 
   0   0  12      380.61      456.96     16.50 o 
   1   0  12       43.57       58.95      2.74 o 
   2   0  12       10.13        7.22      0.84 o 
   4   0  12      398.83      432.97     13.63 o 
   5   0  12       26.65       40.80      2.20 o 
   6   0  12        6.65        7.97      1.43 o 
   7   0  12        1.56       -0.78      2.07 o 
  -8   1  12        1.04        0.01      1.16 o 
  -7   1  12       33.67       22.10      2.08 o 
  -6   1  12       47.95       44.98      2.09 o 
  -5   1  12      370.57      402.67      8.33 o 
  -4   1  12       95.49       92.61      2.18 o 
  -3   1  12       39.45       39.73      1.89 o 
  -2   1  12        3.38        2.90      0.47 o 
  -1   1  12       16.67       11.68      0.70 o 
   0   1  12       13.67       14.34      0.91 o 
   1   1  12      297.99      343.92      7.73 o 
   2   1  12        1.36       -0.57      0.57 o 
   3   1  12        0.01       -1.55      1.55 o 
   4   1  12      167.40      182.56      4.94 o 
   5   1  12        5.17        6.05      0.87 o 
   6   1  12       26.62       40.24      2.28 o 
   7   1  12        0.02       -1.28      1.77 o 
  -8   2  12       16.06       15.37      2.89 o 
  -7   2  12        6.18        1.62      1.02 o 
  -6   2  12       84.85       88.57      2.49 o 
  -5   2  12      278.98      286.22      7.04 o 
  -4   2  12        4.87        0.88      0.47 o 
  -3   2  12      117.88      130.71      3.39 o 
  -2   2  12       54.86       58.05      1.74 o 
  -1   2  12      194.98      223.22      5.86 o 
   0   2  12       64.68       63.44      2.20 o 
   1   2  12       33.07       32.54      1.55 o 
   2   2  12        0.05        1.78      0.70 o 
   3   2  12       56.96       69.25      2.42 o 
   4   2  12      178.91      195.31      4.84 o 
   5   2  12        0.01       -0.66      0.66 o 
   6   2  12       37.42       53.46      2.08 o 
   7   2  12       39.24       47.59      3.84 o 
  -8   3  12       13.15       26.11      2.83 o 
  -7   3  12       10.05        8.95      0.76 o 
  -6   3  12        6.28        0.89      0.55 o 
  -5   3  12        3.93        1.66      0.53 o 
  -4   3  12      161.19      171.41      4.70 o 
  -3   3  12       25.67       37.75      1.82 o 
  -2   3  12      240.96      247.52      6.11 o 
  -1   3  12      199.05      233.68      6.24 o 
   0   3  12       13.49        7.83      0.76 o 
   1   3  12       13.16       12.81      1.80 o 
   2   3  12       88.63       92.20      2.82 o 
   3   3  12       57.13       57.79      2.09 o 
   4   3  12       38.23       37.77      2.45 o 
   5   3  12        0.05       -0.88      0.88 o 
   6   3  12        2.36        1.14      0.78 o 
  -8   4  12        9.98       15.53      2.47 o 
  -7   4  12        1.36        0.86      0.73 o 
  -6   4  12       61.00       65.77      2.91 o 
  -5   4  12       93.73       89.42      2.57 o 
  -4   4  12      500.90      505.12     14.22 o 
  -3   4  12        9.31        5.88      0.62 o 
  -2   4  12       10.72        6.94      0.67 o 
  -1   4  12      443.19      454.20     12.89 o 
   0   4  12      200.94      226.63      6.55 o 
   1   4  12       17.36       13.70      1.23 o 
   2   4  12        2.99        0.49      0.79 o 
   3   4  12        0.13       -0.97      0.97 o 
   4   4  12        0.04       -0.34      0.77 o 
   5   4  12        5.04        1.78      0.70 o 
   6   4  12        7.58        6.96      0.90 o 
  -7   5  12       12.89        8.41      0.95 o 
  -6   5  12       63.89       67.59      3.68 o 
  -5   5  12        1.16        0.75      0.64 o 
  -4   5  12       51.95       51.11      1.81 o 
  -3   5  12        1.12        0.74      0.62 o 
  -2   5  12        0.21       -0.56      0.66 o 
  -1   5  12      166.90      167.60      5.51 o 
   0   5  12      105.24       87.57      4.42 o 
   1   5  12        8.53        5.98      0.87 o 
   2   5  12        0.25       -1.00      1.00 o 
   3   5  12        7.39        1.84      0.87 o 
   4   5  12        1.25        1.12      0.84 o 
   5   5  12        3.50        1.24      0.77 o 
   6   5  12        0.50       -1.18      1.18 o 
  -7   6  12        0.08        0.96      0.99 o 
  -6   6  12       75.02       77.97      3.50 o 
  -5   6  12        2.34        3.03      0.93 o 
  -4   6  12        4.39        1.49      0.58 o 
  -3   6  12       28.60       22.49      1.64 o 
  -2   6  12       37.33       37.74      2.72 o 
  -1   6  12        0.00       -0.27      0.54 o 
   0   6  12       35.09       13.91      1.33 o 
   1   6  12        0.32       -0.41      0.94 o 
   2   6  12        0.55        1.04      1.55 o 
   3   6  12        0.91       -0.09      1.20 o 
   4   6  12        1.75       -0.90      0.98 o 
   5   6  12       13.35        9.21      1.39 o 
  -6   7  12       10.19        8.31      1.27 o 
  -5   7  12        9.44        7.50      1.19 o 
  -4   7  12       26.69       20.49      1.53 o 
  -3   7  12       21.83       21.19      2.03 o 
  -2   7  12        0.37       -0.81      0.81 o 
  -1   7  12        0.02       -0.68      0.68 o 
   0   7  12        0.04       -1.09      1.09 o 
   1   7  12       36.93       35.14      2.14 o 
   2   7  12        0.00        0.61      1.07 o 
   3   7  12        1.24        0.45      1.01 o 
   4   7  12        1.24       -0.73      2.33 o 
  -5   8  12        4.18        4.69      1.31 o 
  -4   8  12       16.59       12.08      1.18 o 
  -3   8  12        7.09        4.26      1.18 o 
  -2   8  12        6.82        2.94      1.19 o 
  -1   8  12       40.17       39.49      3.44 o 
   0   8  12        0.04       -0.92      0.92 o 
   1   8  12      140.03      160.37      7.82 o 
   2   8  12      273.37      285.56     28.18 o 
   3   8  12        3.24        3.21      1.72 o 
  -4   9  12        5.87        2.59      2.59 o 
  -3   9  12        0.49       -0.21      1.77 o 
  -2   9  12        6.83        4.87      1.24 o 
  -1   9  12        0.00       -1.02      1.22 o 
   0   9  12        1.39        1.73      1.22 o 
   1   9  12        4.35        4.01      1.68 o 
  -8   1  13        2.87        1.02      1.25 o 
  -7   1  13        4.01        2.44      0.64 o 
  -6   1  13       27.16       22.16      1.06 o 
  -5   1  13       78.13       88.08      2.17 o 
  -4   1  13        0.81        0.10      0.46 o 
  -3   1  13       33.85       32.01      1.62 o 
  -2   1  13       89.47       95.78      2.49 o 
  -1   1  13       53.11       56.78      1.71 o 
   0   1  13      595.06      699.83     16.45 o 
   1   1  13        3.91        1.88      0.43 o 
   2   1  13        0.28       -0.52      0.81 o 
   3   1  13      143.11      151.34      3.92 o 
   4   1  13       24.85       30.19      2.48 o 
   5   1  13       30.78       42.49      2.55 o 
   6   1  13        6.15        4.85      0.77 o 
  -8   2  13       17.42       31.26      2.87 o 
  -7   2  13        1.80       -0.38      0.70 o 
  -6   2  13       88.49       86.33      2.45 o 
  -5   2  13       45.96       51.20      1.60 o 
  -4   2  13       38.01       23.11      1.87 o 
  -3   2  13       65.08       57.83      2.24 o 
  -2   2  13      228.64      255.69      6.55 o 
  -1   2  13       72.86       75.18      2.50 o 
   0   2  13      367.68      401.12     11.27 o 
   1   2  13       13.61       10.42      1.16 o 
   2   2  13      217.09      257.97      6.88 o 
   3   2  13      289.94      314.20      8.26 o 
   4   2  13       62.28       69.12      2.96 o 
   5   2  13        0.85       -0.15      0.92 o 
   6   2  13       29.79       43.38      2.19 o 
  -8   3  13        0.44        3.82      1.59 o 
  -7   3  13        0.28       -0.70      0.70 o 
  -6   3  13       12.21       10.24      0.71 o 
  -5   3  13       10.92        5.95      0.64 o 
  -4   3  13       57.53       60.04      3.26 o 
  -3   3  13        9.34       19.42      1.38 o 
  -2   3  13      244.79      268.72      7.97 o 
  -1   3  13        0.63        1.31      0.51 o 
   0   3  13        5.92        2.80      0.64 o 
   1   3  13      123.76      142.48      4.32 o 
   2   3  13        6.35        1.48      0.97 o 
   3   3  13       68.52       73.42      3.51 o 
   4   3  13       19.72       20.45      1.40 o 
   5   3  13        4.14        2.44      0.71 o 
   6   3  13        0.30       -0.36      0.83 o 
  -7   4  13        0.00       -0.69      0.69 o 
  -6   4  13       13.85       12.21      1.58 o 
  -5   4  13        0.11        0.63      0.61 o 
  -4   4  13       46.88       40.32      2.01 o 
  -3   4  13       96.80       99.98      3.05 o 
  -2   4  13        1.34        0.01      0.51 o 
  -1   4  13        7.27        6.02      1.09 o 
   0   4  13       29.53       30.69      1.67 o 
   1   4  13      140.93      134.42      4.18 o 
   2   4  13        5.81       -0.23      1.50 o 
   3   4  13       65.30       65.85      2.32 o 
   4   4  13       38.37       33.78      1.88 o 
   5   4  13        4.11        2.51      0.76 o 
   6   4  13        1.07       -1.30      1.30 o 
  -7   5  13        0.45        1.67      0.92 o 
  -6   5  13       29.34       33.45      2.07 o 
  -5   5  13        7.00        0.92      0.64 o 
  -4   5  13       14.24       10.35      1.03 o 
  -3   5  13        0.15       -0.76      0.76 o 
  -2   5  13        0.20       -0.94      0.94 o 
  -1   5  13       32.53       34.05      1.93 o 
   0   5  13       36.41       26.83      1.95 o 
   1   5  13       19.26        9.45      1.09 o 
   2   5  13        8.58        4.80      0.93 o 
   3   5  13        0.04       -0.86      0.86 o 
   4   5  13       40.13       41.23      2.11 o 
   5   5  13        9.02        4.63      1.02 o 
  -6   6  13        0.87        3.95      1.03 o 
  -5   6  13       29.59       30.63      1.61 o 
  -4   6  13        0.19       -0.62      0.62 o 
  -3   6  13        8.06        3.65      1.27 o 
  -2   6  13        5.16        1.18      0.87 o 
  -1   6  13       39.84       26.57      1.71 o 
   0   6  13        0.35       -0.71      0.71 o 
   1   6  13        0.13       -0.47      1.81 o 
   2   6  13        0.65        0.63      0.97 o 
   3   6  13        2.25        0.84      1.24 o 
   4   6  13        3.20        1.86      1.42 o 
   5   6  13       19.04       11.89      1.55 o 
  -6   7  13        1.47        0.66      1.18 o 
  -5   7  13       98.10      117.35      6.49 o 
  -4   7  13        9.33        6.98      0.85 o 
  -3   7  13       12.71       10.74      1.50 o 
  -2   7  13       19.52       11.31      1.24 o 
  -1   7  13        1.38        1.14      0.89 o 
   0   7  13        1.81        0.40      0.97 o 
   1   7  13       18.12       11.42      1.04 o 
   2   7  13       10.81        5.27      1.73 o 
   3   7  13        1.90        3.52      1.68 o 
   4   7  13        1.09       -0.15      1.77 o 
  -5   8  13        3.68        5.41      1.48 o 
  -4   8  13        5.56        5.59      1.27 o 
  -3   8  13       26.01       28.38      2.38 o 
  -2   8  13        2.80       -1.36      1.36 o 
  -1   8  13        2.58        1.03      1.95 o 
   0   8  13        0.01       -1.02      1.24 o 
   1   8  13       92.67      105.81      7.26 o 
   2   8  13       14.37       59.85      6.22 o 
   3   8  13        0.68        1.66      1.92 o 
  -3   9  13        0.00       -1.56      1.56 o 
  -2   9  13        0.27        0.14      1.68 o 
  -1   9  13        0.98        0.49      1.41 o 
   0   9  13        0.16       -1.30      1.62 o 
  -8   0  14        0.01       -1.65      1.80 o 
  -7   0  14       30.15       26.91      2.02 o 
  -6   0  14       88.85       77.37      3.04 o 
  -5   0  14        0.35       -2.33      2.59 o 
  -4   0  14        0.75        0.26      1.04 o 
  -3   0  14       22.94       16.39      1.73 o 
  -2   0  14       30.30       24.32      2.10 o 
  -1   0  14       22.51       17.80      2.67 o 
   0   0  14       43.01       39.67      2.27 o 
   1   0  14       14.03        6.32      0.87 o 
   2   0  14       83.10       81.89      3.59 o 
   3   0  14        9.18        1.84      0.90 o 
   4   0  14        0.16        7.61      1.36 o 
   5   0  14      266.29      366.93     12.75 o 
   6   0  14        3.53        3.55      1.49 o 
  -8   1  14        0.24        0.19      1.56 o 
  -7   1  14        1.04        1.23      0.65 o 
  -6   1  14        0.07       -0.60      0.60 o 
  -5   1  14       81.92       89.94      2.88 o 
  -4   1  14       77.18       76.33      3.45 o 
  -3   1  14      145.73      149.78      3.77 o 
  -2   1  14        3.06        1.30      0.47 o 
  -1   1  14       27.29       16.05      1.22 o 
   0   1  14        0.00       -0.51      0.51 o 
   1   1  14        1.02       -0.79      0.79 o 
   2   1  14       31.29       24.22      1.77 o 
   3   1  14      118.15      141.61      3.99 o 
   4   1  14       12.61       39.24      2.03 o 
   5   1  14       23.38       20.90      2.42 o 
   6   1  14       10.32        9.72      0.99 o 
  -8   2  14       16.20       32.01      2.98 o 
  -7   2  14        0.83        0.06      0.62 o 
  -6   2  14       57.67       63.40      2.01 o 
  -5   2  14      183.48      200.32      4.88 o 
  -4   2  14       23.10       17.16      1.48 o 
  -3   2  14      192.10      211.06      5.30 o 
  -2   2  14       28.10       33.58      1.46 o 
  -1   2  14      101.08      100.36      6.07 o 
   0   2  14      160.60      174.94      4.72 o 
   1   2  14       47.60       55.10      2.28 o 
   2   2  14        0.31        0.26      0.62 o 
   3   2  14       32.99       41.44      2.20 o 
   4   2  14        0.46       -0.49      1.81 o 
   5   2  14        3.07       -0.15      0.91 o 
   6   2  14       13.04       16.21      2.72 o 
  -8   3  14        0.57        1.70      1.26 o 
  -7   3  14        8.44        8.83      0.74 o 
  -6   3  14        0.94       -0.15      0.58 o 
  -5   3  14       10.57        6.26      0.77 o 
  -4   3  14       81.90       87.06      3.35 o 
  -3   3  14      177.53      211.36      5.77 o 
  -2   3  14       19.16       20.34      1.62 o 
  -1   3  14       16.71       15.73      1.50 o 
   0   3  14      102.51      103.16      3.77 o 
   1   3  14      197.47      209.24      6.16 o 
   2   3  14       29.32       31.40      1.83 o 
   3   3  14       11.71        7.49      0.91 o 
   4   3  14        1.23       -0.45      0.78 o 
   5   3  14        0.67       -0.44      0.73 o 
  -7   4  14        1.55        0.17      0.80 o 
  -6   4  14        6.81        4.87      0.72 o 
  -5   4  14      143.36      145.43      4.78 o 
  -4   4  14       71.02       60.40      3.05 o 
  -3   4  14       22.81       15.56      1.16 o 
  -2   4  14       67.77       63.72      3.21 o 
  -1   4  14      204.98      216.56      7.88 o 
   0   4  14      111.58       88.66      3.37 o 
   1   4  14       23.71       11.82      2.33 o 
   2   4  14        0.37        1.04      1.55 o 
   3   4  14        1.70        1.52      0.81 o 
   4   4  14       15.78       15.54      1.39 o 
   5   4  14        0.46       -0.53      0.99 o 
  -7   5  14        1.41        2.66      0.99 o 
  -6   5  14        4.10        4.41      0.94 o 
  -5   5  14        4.12        0.97      0.68 o 
  -4   5  14        1.20        0.99      0.73 o 
  -3   5  14        0.08       -0.70      1.03 o 
  -2   5  14       65.94       62.83      2.87 o 
  -1   5  14       69.58       71.44      3.70 o 
   0   5  14       14.39        1.24      1.16 o 
   1   5  14        5.23        1.09      1.11 o 
   2   5  14        0.82       -1.28      1.28 o 
   3   5  14        2.08       -0.16      0.94 o 
   4   5  14        0.18       -0.41      0.78 o 
   5   5  14        0.00       -0.70      1.06 o 
  -6   6  14        8.21        8.97      1.35 o 
  -5   6  14        6.67        5.61      0.92 o 
  -4   6  14        0.42       -0.73      0.73 o 
  -3   6  14        9.53        9.13      1.02 o 
  -2   6  14        2.70        0.35      0.80 o 
  -1   6  14       27.38       29.91      2.51 o 
   0   6  14       10.07        5.57      1.47 o 
   1   6  14        6.24        2.59      1.16 o 
   2   6  14        0.39       -0.99      0.99 o 
   3   6  14        0.36       -1.21      1.33 o 
   4   6  14        0.26       -1.22      1.22 o 
  -5   7  14       40.37       55.13      3.21 o 
  -4   7  14        8.79        8.81      0.94 o 
  -3   7  14        8.43        5.89      0.87 o 
  -2   7  14       13.54        7.52      1.47 o 
  -1   7  14        3.06        0.49      1.01 o 
   0   7  14        1.97        0.21      1.14 o 
   1   7  14        2.55        0.18      1.02 o 
   2   7  14       36.12       26.89      4.79 o 
   3   7  14        0.32       -1.72      1.72 o 
  -4   8  14        1.10        2.91      1.92 o 
  -3   8  14        0.75        0.66      1.26 o 
  -2   8  14       11.67        6.73      1.39 o 
  -1   8  14        0.03       -1.12      1.12 o 
   0   8  14        0.27       -1.14      1.14 o 
   1   8  14       94.17      144.43     10.63 o 
   2   8  14       10.04       39.90      5.70 o 
  -1   9  14        0.05       -2.07      2.07 o 
  -8   1  15        2.38        3.68      1.68 o 
  -7   1  15       34.01       32.28      2.11 o 
  -6   1  15        0.32       -0.53      0.53 o 
  -5   1  15       89.88       99.68      2.59 o 
  -4   1  15        0.14       -0.52      2.33 o 
  -3   1  15      105.31      115.34      3.64 o 
  -2   1  15       40.76       37.17      1.96 o 
  -1   1  15       17.41       11.89      1.10 o 
   0   1  15        1.34       -0.65      0.65 o 
   1   1  15       46.04       50.59      1.80 o 
   2   1  15        3.09        1.34      0.60 o 
   3   1  15        5.58        9.76      1.08 o 
   4   1  15      225.68      287.38      7.60 o 
   5   1  15        6.08        8.41      0.92 o 
  -8   2  15       10.96        7.25      2.07 o 
  -7   2  15        9.38        8.10      0.69 o 
  -6   2  15       23.87       19.99      1.24 o 
  -5   2  15       12.82       10.17      0.83 o 
  -4   2  15      198.18      224.18      6.10 o 
  -3   2  15      168.64      185.79      4.75 o 
  -2   2  15       16.80        7.29      0.65 o 
  -1   2  15       21.37       17.34      1.55 o 
   0   2  15      111.30      125.96      3.90 o 
   1   2  15        7.04        2.33      0.63 o 
   2   2  15        0.27       -0.60      0.64 o 
   3   2  15       17.59       23.13      1.76 o 
   4   2  15       19.30        8.52      1.16 o 
   5   2  15       11.13        8.20      0.92 o 
  -7   3  15        5.90        5.30      0.73 o 
  -6   3  15        0.91        0.44      0.65 o 
  -5   3  15       49.03       63.47      3.40 o 
  -4   3  15       54.91       61.38      2.53 o 
  -3   3  15        4.86        3.24      1.37 o 
  -1   3  15        6.18        2.99      0.66 o 
   0   3  15       43.33       35.50      2.14 o 
   1   3  15       62.27       56.09      2.94 o 
   2   3  15        0.18       -0.63      0.63 o 
   3   3  15        9.06        4.63      1.00 o 
   4   3  15        1.57       -0.39      1.02 o 
   5   3  15        2.94        2.53      0.98 o 
  -7   4  15        0.19       -0.52      0.76 o 
  -6   4  15       79.31       98.50      3.19 o 
  -5   4  15       88.87      118.33      3.60 o 
  -4   4  15       37.39       33.91      1.97 o 
  -3   4  15       20.57        9.84      0.94 o 
  -2   4  15        0.03       -0.78      0.78 o 
  -1   4  15        2.01        1.47      0.54 o 
   0   4  15        0.03       -0.84      0.84 o 
   1   4  15       45.38       38.70      2.64 o 
   2   4  15        5.02        1.17      0.79 o 
   3   4  15       62.79       65.02      2.33 o 
   4   4  15        4.47        2.30      0.94 o 
   5   4  15        0.22       -1.31      1.42 o 
  -6   5  15        8.05        5.19      0.88 o 
  -5   5  15        2.74        0.24      0.77 o 
  -4   5  15        0.01       -0.64      0.64 o 
  -3   5  15       12.15        5.82      0.97 o 
  -2   5  15       75.37       73.65      2.52 o 
  -1   5  15       87.58      103.87      7.52 o 
   0   5  15       17.55        8.60      1.20 o 
   1   5  15        0.28       -0.79      1.36 o 
   2   5  15        6.82        0.80      1.13 o 
   3   5  15        0.69       -0.36      0.86 o 
   4   5  15        2.11        0.51      0.97 o 
  -6   6  15        0.16        0.72      1.65 o 
  -5   6  15       17.26       17.95      1.79 o 
  -4   6  15       22.62       22.14      1.71 o 
  -3   6  15        1.79        0.69      1.02 o 
  -2   6  15       15.44        7.22      1.14 o 
  -1   6  15       47.33       57.83      4.41 o 
   0   6  15       39.79       33.49      2.36 o 
   1   6  15        9.31        6.41      0.99 o 
   2   6  15        8.43        4.49      1.03 o 
   3   6  15        0.65       -0.03      1.32 o 
   4   6  15        0.00       -3.37      3.37 o 
  -5   7  15       21.55       29.67      3.75 o 
  -4   7  15        0.43       -0.25      1.11 o 
  -3   7  15        5.06        7.35      1.36 o 
  -2   7  15        4.44        1.91      2.28 o 
  -1   7  15        3.00       -0.41      1.36 o 
   0   7  15        2.46       -0.03      1.23 o 
   1   7  15        3.09       -0.87      1.21 o 
   2   7  15        3.31        3.39      2.85 o 
   3   7  15        4.74        2.34      1.77 o 
  -3   8  15        4.42        2.21      1.42 o 
  -2   8  15        1.58        1.19      1.12 o 
  -1   8  15        0.65       -1.29      1.29 o 
   0   8  15        1.66       -0.06      1.55 o 
   1   8  15        2.21        4.66      2.59 o 
  -7   0  16        0.77        3.84      1.10 o 
  -6   0  16        0.01       -0.13      0.73 o 
  -5   0  16       15.76       17.54      1.37 o 
  -4   0  16      105.28       94.06      3.46 o 
  -3   0  16       11.99        2.72      1.05 o 
  -2   0  16      471.79      526.61     60.06 o 
  -1   0  16        0.19       -0.89      0.89 o 
   0   0  16      136.19      137.76      5.68 o 
   1   0  16      257.54      266.73     15.89 o 
   2   0  16       74.40       96.34      4.19 o 
   3   0  16       89.45      120.94      5.14 o 
   4   0  16      288.76      391.91     12.50 o 
   5   0  16        0.36        2.32      1.49 o 
  -7   1  16        1.14        0.07      0.64 o 
  -6   1  16        1.49        1.27      0.58 o 
  -5   1  16        0.05       -0.57      0.66 o 
  -4   1  16       73.03       65.93      2.24 o 
  -3   1  16       45.19       48.45      2.13 o 
  -2   1  16       53.72       61.41      2.59 o 
  -1   1  16        0.01       -0.61      0.61 o 
   0   1  16       23.89       17.18      1.11 o 
   1   1  16       42.17       33.03      1.64 o 
   2   1  16       19.08       25.37      1.61 o 
   3   1  16        3.00        5.66      0.82 o 
   4   1  16       36.92       53.52      3.90 o 
   5   1  16        0.92        2.73      1.08 o 
  -7   2  16        0.01        0.21      0.76 o 
  -6   2  16        2.07        0.70      0.56 o 
  -5   2  16        1.22       -0.27      0.64 o 
  -4   2  16      110.02      107.29      2.97 o 
  -3   2  16        3.12        0.48      0.80 o 
  -2   2  16       61.82       50.01      2.15 o 
  -1   2  16       44.24       47.53      2.56 o 
   0   2  16      169.11      197.32      5.83 o 
   1   2  16       56.58       53.69      2.56 o 
   2   2  16        6.03        4.43      0.73 o 
   3   2  16       14.38        9.38      0.97 o 
   4   2  16        3.18        2.71      0.97 o 
   5   2  16        0.02        3.15      1.04 o 
  -7   3  16        9.88        8.83      0.79 o 
  -6   3  16        1.98        0.80      0.63 o 
  -5   3  16       15.10       22.96      1.76 o 
  -4   3  16       49.11       52.28      2.41 o 
  -3   3  16        3.13        0.01      1.05 o 
  -2   3  16       12.52        6.00      0.83 o 
  -1   3  16       58.29       60.23      3.48 o 
   0   3  16      255.09      240.86     11.21 o 
   1   3  16        7.87        2.55      0.83 o 
   2   3  16        1.22       -0.39      0.71 o 
   3   3  16        3.09        2.12      0.89 o 
   4   3  16        3.36        2.44      0.99 o 
   5   3  16       12.21        9.02      1.23 o 
  -7   4  16        1.01       -0.15      1.00 o 
  -6   4  16        1.17        1.58      0.77 o 
  -5   4  16       64.20       83.81      3.16 o 
  -4   4  16        5.33        3.65      0.94 o 
  -3   4  16        1.69       -0.38      0.93 o 
  -2   4  16        6.03        0.66      0.80 o 
  -1   4  16       55.82       50.27      2.84 o 
   0   4  16        0.00       -1.10      1.10 o 
   1   4  16       23.91       11.10      1.24 o 
   2   4  16       24.59       25.03      2.23 o 
   3   4  16       11.72        8.11      0.90 o 
   4   4  16        0.75       -0.52      1.17 o 
  -6   5  16       17.78       20.29      1.94 o 
  -5   5  16        0.79       -0.50      0.87 o 
  -4   5  16        0.10        0.08      0.77 o 
  -3   5  16        0.29       -0.19      0.87 o 
  -2   5  16        0.00       -0.64      0.64 o 
  -1   5  16        1.60       -0.07      0.91 o 
   0   5  16        0.51       -0.65      1.47 o 
   1   5  16        1.03       -1.14      1.14 o 
   2   5  16        0.88       -1.07      1.07 o 
   3   5  16       10.64       11.79      1.47 o 
   4   5  16        0.00       -1.24      1.24 o 
  -5   6  16        0.18        0.58      1.11 o 
  -4   6  16       10.21        6.63      1.38 o 
  -3   6  16        1.98       -0.29      0.90 o 
  -2   6  16        1.95       -0.45      0.93 o 
  -1   6  16        5.27        1.98      0.85 o 
   0   6  16        5.88        0.88      1.44 o 
   1   6  16        0.05       -1.47      1.47 o 
   2   6  16        7.35        7.43      3.89 o 
   3   6  16        9.31        8.33      1.42 o 
  -4   7  16        6.08        7.64      1.63 o 
  -3   7  16        0.01       -0.88      1.43 o 
  -2   7  16        0.32       -1.36      1.36 o 
  -1   7  16       18.48        5.22      2.20 o 
   0   7  16        0.00       -1.24      1.24 o 
   1   7  16        0.97       -1.62      1.62 o 
   2   7  16        0.88       -0.81      2.46 o 
  -2   8  16        0.44       -0.15      2.59 o 
  -1   8  16        4.41        1.30      2.33 o 
   0   8  16        0.02        0.52      2.07 o 
  -7   1  17        8.66        7.79      0.95 o 
  -6   1  17        5.51        2.71      0.70 o 
  -5   1  17        2.65        2.22      0.62 o 
  -4   1  17        0.91        0.96      0.68 o 
  -3   1  17       77.43      102.94      3.41 o 
  -2   1  17      193.70      246.06      9.95 o 
  -1   1  17        0.69       -0.50      0.50 o 
   0   1  17       26.16       15.94      1.98 o 
   1   1  17       77.03       92.70      2.89 o 
   2   1  17        1.48        3.54      0.67 o 
   3   1  17       56.77       74.19      3.41 o 
   4   1  17        0.05        2.92      1.57 o 
  -7   2  17        0.84       -0.04      0.73 o 
  -6   2  17        4.89        1.67      0.63 o 
  -5   2  17        0.09       -0.09      1.23 o 
  -4   2  17       23.30       11.85      0.91 o 
  -3   2  17       13.57        2.90      1.36 o 
  -2   2  17        6.82        1.17      1.28 o 
  -1   2  17       47.96       49.80      2.69 o 
   0   2  17       14.15        6.55      0.87 o 
   1   2  17       37.27       33.47      2.00 o 
   2   2  17        1.36        0.71      0.66 o 
   3   2  17        0.17       -0.79      0.79 o 
   4   2  17       18.54       31.55      2.96 o 
  -7   3  17        3.91        2.33      1.81 o 
  -6   3  17       15.31       13.18      1.00 o 
  -5   3  17        2.89        2.60      0.65 o 
  -4   3  17       14.10       11.56      0.87 o 
  -3   3  17        0.03       -1.18      1.18 o 
  -2   3  17        0.89       -1.10      1.10 o 
  -1   3  17        2.28       -0.66      0.66 o 
   0   3  17        0.10       -0.75      0.90 o 
   1   3  17       16.40       10.91      1.13 o 
   2   3  17        1.55       -0.42      0.67 o 
   3   3  17        1.02       -0.25      0.99 o 
   4   3  17        2.47        1.94      1.00 o 
  -6   4  17       12.13        8.31      0.95 o 
  -5   4  17       35.06       42.25      2.27 o 
  -4   4  17        3.50        2.45      0.73 o 
  -3   4  17        3.99        1.88      1.15 o 
  -2   4  17        4.27        1.89      0.69 o 
  -1   4  17       15.21        7.37      1.03 o 
   0   4  17       16.01        9.74      1.06 o 
   1   4  17        2.57       -0.76      1.68 o 
   2   4  17        2.22       -0.93      0.94 o 
   3   4  17        3.92        3.07      1.13 o 
   4   4  17        1.26       -0.69      1.17 o 
  -5   5  17        5.60        3.64      1.07 o 
  -4   5  17       43.30       57.06      2.61 o 
  -3   5  17        3.68        1.13      0.80 o 
  -2   5  17        2.68        0.03      1.09 o 
  -1   5  17        0.91       -0.99      0.99 o 
   0   5  17        4.69        1.79      0.92 o 
   1   5  17       12.70        6.53      0.98 o 
   2   5  17        9.34        5.56      1.42 o 
   3   5  17        4.39        6.94      1.32 o 
  -5   6  17       38.08       46.33      3.46 o 
  -4   6  17       47.82       70.11      5.05 o 
  -3   6  17       21.57       26.73      2.83 o 
  -2   6  17        8.64        4.24      0.91 o 
  -1   6  17       18.07        9.22      1.00 o 
   0   6  17        6.75        2.73      1.06 o 
   1   6  17        2.79        0.40      1.62 o 
   2   6  17       20.73       35.68      4.10 o 
  -3   7  17        0.04       -0.99      1.70 o 
  -2   7  17        0.53       -0.87      1.51 o 
  -1   7  17        5.87        0.12      1.62 o 
   0   7  17        7.38        4.81      1.73 o 
   1   7  17        0.18       -1.62      1.62 o 
  -7   0  18       24.47       28.14      2.61 o 
  -6   0  18        0.57       -0.96      0.96 o 
  -5   0  18       15.79       12.30      1.74 o 
  -4   0  18      152.09      181.71      6.06 o 
  -3   0  18      572.90      728.55     43.57 o 
  -2   0  18       14.51       52.56      3.73 o 
  -1   0  18       80.53       92.57     10.89 o 
   0   0  18      246.89      281.66     29.09 o 
   1   0  18       91.22      115.36      5.51 o 
   2   0  18        3.97        4.77      1.03 o 
   3   0  18       23.52       15.81      2.85 o 
   4   0  18        2.40       -0.52      2.26 o 
  -6   1  18        7.09        3.41      0.81 o 
  -5   1  18       17.07       13.16      0.90 o 
  -4   1  18        0.59        0.14      0.62 o 
  -3   1  18       26.45       40.33      2.10 o 
  -2   1  18        0.32        5.60      1.18 o 
  -1   1  18       92.81      111.05      6.66 o 
   0   1  18       20.36       11.77      1.83 o 
   1   1  18       50.55       67.17      2.73 o 
   2   1  18        7.21        7.22      1.02 o 
   3   1  18        3.29        2.78      1.15 o 
   4   1  18        5.55        7.29      1.52 o 
  -6   2  18       24.27       26.54      2.02 o 
  -5   2  18        7.92        5.53      0.75 o 
  -4   2  18        6.81        2.61      0.83 o 
  -3   2  18        0.08       -1.55      1.55 o 
  -2   2  18        0.04        0.09      0.79 o 
  -1   2  18        2.37        0.67      0.72 o 
   0   2  18       18.58       11.68      1.20 o 
   1   2  18       30.06       25.79      1.88 o 
   2   2  18        0.39        0.12      0.76 o 
   3   2  18       11.47        7.74      1.16 o 
   4   2  18        9.76        5.85      2.59 o 
  -6   3  18        0.03       -0.84      0.84 o 
  -5   3  18       54.91       65.88      2.96 o 
  -4   3  18       14.47        8.21      0.81 o 
  -3   3  18        4.54       -0.28      0.90 o 
  -2   3  18        7.61        1.95      0.64 o 
  -1   3  18        4.06        1.23      0.82 o 
   0   3  18        0.03       -1.05      1.36 o 
   1   3  18       23.01       26.07      2.33 o 
   2   3  18        3.87        0.01      0.84 o 
   3   3  18        0.69        0.78      1.00 o 
  -6   4  18       18.95       17.10      3.11 o 
  -5   4  18        5.18        4.04      0.84 o 
  -4   4  18       12.80        9.44      1.33 o 
  -3   4  18        0.29       -0.81      0.81 o 
  -2   4  18        6.70        5.11      1.02 o 
  -1   4  18        0.57       -0.53      0.79 o 
   0   4  18       19.86       13.79      2.07 o 
   1   4  18       23.48       14.17      2.50 o 
   2   4  18        5.81        3.19      1.07 o 
   3   4  18        3.89        4.05      1.14 o 
  -5   5  18        1.72        0.58      1.24 o 
  -4   5  18        1.14        0.65      1.35 o 
  -3   5  18        4.26        1.64      0.97 o 
  -2   5  18        0.55       -0.23      1.66 o 
  -1   5  18        2.03        0.84      0.84 o 
   0   5  18        1.07        1.48      1.22 o 
   1   5  18       15.65        5.45      1.27 o 
   2   5  18       17.79       13.96      2.03 o 
  -4   6  18        3.82        3.38      2.20 o 
  -3   6  18        1.89        1.27      1.31 o 
  -2   6  18        6.47        2.26      1.82 o 
  -1   6  18        4.08        0.52      1.22 o 
   0   6  18        9.01        4.19      1.68 o 
   1   6  18        0.84       -0.75      1.73 o 
  -6   1  19        0.40       -0.96      0.96 o 
  -5   1  19        0.75       -0.66      0.66 o 
  -4   1  19        0.10        0.92      0.64 o 
  -3   1  19       19.46       33.26      2.05 o 
  -2   1  19       31.61       45.29      1.94 o 
  -1   1  19        4.01        5.68      0.71 o 
   0   1  19       39.05       59.45      2.16 o 
   1   1  19        0.29        2.06      0.86 o 
   2   1  19       38.19       58.12      3.84 o 
   3   1  19        0.00        0.66      1.21 o 
  -6   2  19       11.31       11.50      1.68 o 
  -5   2  19        7.53        4.69      0.79 o 
  -4   2  19       12.53        9.08      0.92 o 
  -3   2  19        0.55        0.08      0.69 o 
  -2   2  19       37.85       53.45      2.40 o 
  -1   2  19       24.37       33.96      2.02 o 
   0   2  19        4.27        3.02      0.79 o 
   1   2  19       53.61       65.02      2.54 o 
   2   2  19        0.02       -0.92      0.92 o 
   3   2  19        4.06        3.57      1.06 o 
  -5   3  19        3.09        3.74      1.00 o 
  -4   3  19        8.76        5.99      0.80 o 
  -3   3  19        7.42        2.07      0.74 o 
  -2   3  19        1.45       -0.16      0.79 o 
  -1   3  19       17.70       15.48      1.78 o 
   0   3  19        0.31       -0.82      0.82 o 
   1   3  19        0.83       -0.66      0.93 o 
   2   3  19        2.94       -0.15      0.91 o 
   3   3  19        0.21       -0.42      1.12 o 
  -5   4  19        0.92       -0.27      1.09 o 
  -4   4  19        4.72        3.51      1.24 o 
  -3   4  19        0.19       -0.93      0.93 o 
  -2   4  19        0.33        0.00      1.07 o 
  -1   4  19        9.13        6.67      0.87 o 
   0   4  19        6.58        0.87      1.49 o 
   1   4  19        3.06       -0.06      1.05 o 
   2   4  19        4.90        3.03      1.14 o 
  -4   5  19       43.30       65.44      7.52 o 
  -3   5  19        1.87       -1.20      1.44 o 
  -2   5  19        0.64       -1.29      1.29 o 
  -1   5  19        0.56       -1.07      1.24 o 
   0   5  19        5.73        3.00      1.31 o 
   1   5  19       16.82        6.61      1.56 o 
  -2   6  19        2.16        1.35      2.07 o 
  -1   6  19        4.50       -0.26      2.33 o 
   0   6  19        3.09        1.30      2.59 o 
  -5   0  20        7.78        7.66      1.32 o 
  -4   0  20       22.20       13.02      2.09 o 
  -3   0  20        0.08        2.59      1.28 o 
  -2   0  20       16.60       10.07      1.14 o 
  -1   0  20        9.15        6.97      0.92 o 
   0   0  20       70.79       92.58      3.82 o 
   1   0  20       74.07       98.82      4.69 o 
   2   0  20       23.03       13.22      3.11 o 
  -5   1  20        0.53       -0.11      0.83 o 
  -4   1  20        3.16        1.24      0.73 o 
  -3   1  20        5.83        4.31      0.76 o 
  -2   1  20       31.94       39.86      2.44 o 
  -1   1  20        3.13        2.51      0.70 o 
   0   1  20       38.65       53.33      2.32 o 
   1   1  20        6.81        7.52      1.01 o 
   2   1  20        7.03        4.25      1.05 o 
  -5   2  20        0.62       -0.25      0.81 o 
  -4   2  20        6.14        4.79      1.00 o 
  -3   2  20       16.75       28.13      2.58 o 
  -2   2  20       78.52      114.89      7.65 o 
  -1   2  20        3.26        6.52      0.80 o 
   0   2  20        2.94        0.83      0.84 o 
   1   2  20        7.54        5.81      0.94 o 
   2   2  20        3.22        1.04      1.03 o 
  -5   3  20        0.89        0.60      1.23 o 
  -4   3  20        2.71        2.28      1.12 o 
  -3   3  20        1.30        0.29      1.00 o 
  -2   3  20       54.09       65.76      3.16 o 
  -1   3  20        0.65        1.59      0.80 o 
   0   3  20        0.49        0.15      0.91 o 
   1   3  20        1.25        1.07      1.04 o 
   2   3  20        0.17       -0.30      1.20 o 
  -4   4  20        3.76        3.24      1.94 o 
  -3   4  20        3.15        1.85      1.09 o 
  -2   4  20        6.75        2.85      1.13 o 
  -1   4  20        0.15       -0.99      0.99 o 
   0   4  20        0.06       -0.82      1.57 o 
   1   4  20        0.97       -0.17      1.20 o 
  -3   5  20        3.68       -3.11      3.11 o 
  -2   5  20        1.55       -0.57      1.73 o 
  -1   5  20        3.31        1.52      1.48 o 
   0   5  20        8.20        2.07      2.85 o 
  -4   1  21        1.59       -0.67      0.92 o 
  -3   1  21        1.57       -0.31      1.05 o 
  -2   1  21        2.14        1.14      0.93 o 
  -1   1  21        3.64        2.34      0.80 o 
   0   1  21        0.37        1.31      0.81 o 
   1   1  21       54.04       89.50      5.37 o 
  -4   2  21       20.69       30.17      3.57 o 
  -3   2  21       57.60       89.66      3.96 o 
  -2   2  21       12.37        9.72      1.44 o 
  -1   2  21       11.11        6.79      0.97 o 
   0   2  21       42.93       61.83      4.01 o 
   1   2  21       25.67       39.28      3.28 o 
  -3   3  21       17.52       32.57      4.28 o 
  -2   3  21        9.31        8.44      1.32 o 
  -1   3  21       16.18       31.74      2.78 o 
   0   3  21        1.45        1.29      1.07 o 
  -2   4  21        0.25       -1.26      1.64 o 
  -1   4  21        6.94        6.70      1.65 o 
  -2   0  22        0.79       -1.28      1.41 o 
  -1   0  22        1.56       -0.81      1.29 o 
   0   0  22        3.71        3.11      2.33 o 
  -3   1  22        1.46       -1.39      1.39 o 
  -2   1  22        7.39        3.72      1.16 o 
  -1   1  22        0.98       -0.95      0.95 o 
   0   1  22        4.68        7.08      1.16 o 
  -2   2  22        4.03        3.94      1.39 o 
  -1   2  22        6.58        5.61      1.55 o 
                                                 
